# Supplementary material for: Identification and Validation of a Prognostic Risk-Scoring Model Based on Ferroptosis-Associated Cluster in Acute Myeloid Leukemia
Source: Front Cell Dev Biol. 2022 Jan 21;9:800267. doi: 10.3389/fcell.2021.800267 (PMC8814441; doi:10.3389/fcell.2021.800267)
Supplement: Supplementary file 2 [file DataSheet4.CSV]

	ID	Description	GeneRatio	BgRatio	pvalue	p.adjust	qvalue	geneID	Count
hsa04974	hsa04974	Protein digestion and absorption	21/433	103/8096	0.0000000836196288851575	0.0000169276969237973	0.000015968943737984	9056/1280/3784/1307/6546/7373/1293/1295/1298/1277/1303/482/1284/1306/1282/81578/1289/1278/643834/1281/256076	21
hsa05150	hsa05150	Staphylococcus aureus infection	20/433	96/8096	0.000000117146691514168	0.0000169276969237973	0.000015968943737984	728/5724/9103/3689/3684/2212/2357/719/717/2214/3586/3426/25984/2213/712/2358/714/3860/1668/1672	20
hsa05146	hsa05146	Amoebiasis	20/433	102/8096	0.00000033405970359297	0.0000321810847794561	0.0000303584081510805	7099/929/3689/912/3684/7850/3586/1277/910/3914/909/1284/1282/10319/5332/3910/913/1278/1281/22798	20
hsa04512	hsa04512	ECM-receptor interaction	18/433	88/8096	0.000000675484766869563	0.0000488037744063259	0.000046039619636636	1280/3679/1293/6385/1298/7057/1277/80144/3914/1284/158326/1282/10319/3910/3381/1278/22798/256076	18
hsa04610	hsa04610	Complement and coagulation cascades	17/433	85/8096	0.00000192299486727296	0.000111149103328377	0.000104853825394463	728/3689/5265/3684/3687/719/717/11326/3426/1378/712/2159/5055/2155/730/722/714	17
hsa04145	hsa04145	Phagosome	22/433	152/8096	0.0000172079882309736	0.000828851433125229	0.000781906833653012	653361/1520/4688/4481/7099/9103/929/8685/64581/3689/3684/2212/1536/2214/2213/7057/10382/1514/81035/30835/4360/245972	22
hsa05152	hsa05152	Tuberculosis	23/433	180/8096	0.0000835758384499758	0.00345048818743471	0.00325505897120958	2207/1520/7099/9103/929/64581/3689/3684/3687/2212/7421/3929/1509/64127/1051/2214/3586/1378/2213/30835/4360/245972/26253	23
hsa04060	hsa04060	Cytokine-cytokine receptor interaction	31/433	295/8096	0.000223094915639433	0.00805930382747452	0.00760283988823857	7133/1230/8743/651/1524/3597/58191/8742/3557/920/7850/3586/6362/1234/9966/133396/6367/3952/6368/729230/6387/94/653/3627/27179/6369/10148/3977/90865/5618/392255	31
hsa05144	hsa05144	Malaria	10/433	50/8096	0.00025715694704236	0.00825759529947133	0.00778990050104926	7099/3689/4035/3586/7412/6401/1378/7057/6383/2993	10
hsa04080	hsa04080	Neuroactive ligand-receptor interaction	34/433	342/8096	0.000321515058596041	0.00924068141265288	0.0087173064501078	728/5724/2357/140/719/10874/53829/3363/5179/64106/3952/2358/7068/5737/2899/553/133/1903/7434/185/2569/2563/7200/1143/2555/5618/1909/5173/116/7432/1908/3814/2566/4852	34
hsa04514	hsa04514	Cell adhesion molecules	19/433	149/8096	0.00035172143785184	0.00924068141265288	0.0087173064501078	3689/3684/22871/942/1462/920/999/7412/6401/23114/6385/1002/6383/4897/9369/6614/57863/57502/80381	19
hsa05133	hsa05133	Pertussis	12/433	76/8096	0.000642716593898946	0.0154787579697329	0.0146020699841953	834/7099/929/3689/3684/23643/717/353376/3586/712/722/714	12
hsa04924	hsa04924	Renin secretion	11/433	69/8096	0.00098670933090282	0.0219353074331473	0.0206929325266259	1508/5136/3759/5593/5139/185/2977/5332/1909/116/1908	11
hsa04380	hsa04380	Osteoclast differentiation	16/433	128/8096	0.00125528213768107	0.0242517778195625	0.0228782023502702	653361/4688/9103/79168/10288/11024/7305/2212/11025/10859/2214/353514/10326/2213/11006/54209	16
hsa05219	hsa05219	Bladder cancer	8/433	41/8096	0.0012587427934029	0.0242517778195625	0.0228782023502702	1890/1026/999/7057/595/1956/1950/7380	8
hsa04510	hsa04510	Focal adhesion	21/433	201/8096	0.00242644604597491	0.039592553454604	0.0373501050618919	824/1280/3679/1293/1298/5156/7057/1277/595/1956/3914/1284/1282/10319/3910/3381/1950/3791/1278/22798/256076	21
hsa05140	hsa05140	Leishmaniasis	11/433	77/8096	0.00246188031809529	0.039592553454604	0.0373501050618919	653361/4688/7099/9103/3689/3684/2212/1536/2214/3586/1378	11
hsa04061	hsa04061	Viral protein interaction with cytokine and cytokine receptor	13/433	100/8096	0.00246597218748398	0.039592553454604	0.0373501050618919	7133/1230/8743/1524/3586/6362/1234/6367/6368/729230/6387/3627/6369	13
hsa04613	hsa04613	Neutrophil extracellular trap formation	20/433	190/8096	0.00279478070013181	0.0425100853862155	0.0401023934257141	653361/834/4688/728/7099/27180/64581/3689/3684/51311/2212/2357/1536/2214/366/1378/1183/51284/2358/5332	20
hsa05134	hsa05134	Legionellosis	9/433	57/8096	0.00299935500276705	0.0433406797899839	0.0408859445114035	834/7099/929/3689/3684/7100/58484/3310/1378	9
