# Supplementary material for: Identification and Validation of a Prognostic Risk-Scoring Model Based on Ferroptosis-Associated Cluster in Acute Myeloid Leukemia
Source: Front Cell Dev Biol. 2022 Jan 21;9:800267. doi: 10.3389/fcell.2021.800267 (PMC8814441; doi:10.3389/fcell.2021.800267)
Supplement: Supplementary file 3 [file DataSheet3.CSV]

	ID	Description	GeneRatio	BgRatio	pvalue	p.adjust	qvalue	geneID	Count
GO:0062023	GO:0062023	collagen-containing extracellular matrix	78/896	423/19520	0.0000000000000000000000000196938470121179	0.00000000000000000000000838957882716221	0.00000000000000000000000650933469663685	CTSZ/S100A4/LGALS3/CFP/CTSB/PSAP/CTSS/S100A6/FGL2/LGALS1/ANXA2/SERPINA1/S100A10/COL2A1/ANXA2P2/ANXA5/CTSD/VCAN/MEGF9/FCN1/COL16A1/CSPG4/SERPINE2/S100A9/COL14A1/COL6A3/VWA2/COL8A1/FBLN1/COL9A2/C1QA/MXRA5/SULF1/THBS1/COL1A1/COL12A1/ADAMDEC1/S100A8/SDC2/PODN/ADAMTS2/FRAS1/CTSL/FBLN5/LAMB3/TGFBI/COL4A2/FREM1/ADAMTS9/COL15A1/CXCL12/APOE/ADAMTS5/COL4A1/MFAP2/LAMC3/FMOD/TINAGL1/TMEFF1/LAMA4/COL21A1/F7/C…	78
GO:0005581	GO:0005581	collagen trimer	26/896	87/19520	0.00000000000000804068508579281	0.00000000000171266592327387	0.00000000000132882900891523	MSR1/MARCO/COL2A1/FCN1/COL16A1/COL14A1/COL6A3/COL8A1/COL9A2/C1QA/COL1A1/COL12A1/COLEC12/COL4A2/COL15A1/C1QL1/COL4A1/C1QTNF1/COL21A1/COL5A1/ADIPOQ/COL1A2/C1QC/COL3A1/LUM/COL6A5	26
GO:0009897	GO:0009897	external side of plasma membrane	54/896	402/19520	0.00000000000129323930716977	0.000000000183639981618108	0.000000000142483207877652	FCER1G/CAPN2/CD163/MSR1/CCR1/TLR4/CD14/ITGB2/CX3CR1/CD1D/IL13RA1/ITGAM/NLGN1/CD86/TLR8/LILRB1/CD4/FCGR3A/FCN1/SERPINE2/VCAM1/SLC22A11/FCGR2B/ABCB1/PDGFRA/CCR5/TF/THBS1/SCUBE1/ATP1B2/IL31RA/ULBP2/THY1/F10/CD163L1/CD1B/GFRA1/CD1A/NRCAM/ENPEP/FOLR2/CCR2/CD209/CXCL12/CXCL10/CD276/EBI3/LIFR/CD1E/PRLR/ASTN1/IGSF21/IGHV2-70/AZGP1	54
GO:0005788	GO:0005788	endoplasmic reticulum lumen	44/896	306/19520	0.0000000000166545639290388	0.00000000177371105844263	0.00000000137619291413636	CTSZ/STS/CFP/FAM20C/LGALS1/CST3/SERPINA1/COL2A1/CES1/VCAN/APOA2/CD4/COL16A1/COL14A1/COL6A3/COL8A1/COL9A2/PENK/TF/THBS1/COL1A1/COL12A1/SDC2/TRDN/F10/APOB/IGFBP3/ARSF/COL4A2/COL15A1/FKBP10/APOE/ADAMTS5/COL4A1/BCHE/COL21A1/EBI3/F7/GPX8/COL5A1/COL1A2/COL3A1/CHRDL1/MSLN	44
GO:0098644	GO:0098644	complex of collagen trimers	10/896	21/19520	0.00000000878488375853213	0.000000748472096226937	0.000000580727052669281	COL2A1/COL16A1/COL8A1/COL1A1/COL4A2/COL4A1/COL5A1/COL1A2/COL3A1/LUM	10
GO:0043202	GO:0043202	lysosomal lumen	20/896	96/19520	0.0000000110438975107803	0.000000784116723265402	0.000000608383126032459	CTSB/PSAP/CTSS/PLD3/IFI30/CTSD/TCN2/VCAN/SGSH/CSPG4/SDC4/SDC2/APOB/CTSL/CTSV/FMOD/GPC6/CD1E/BGN/LUM	20
GO:0005604	GO:0005604	basement membrane	19/896	94/19520	0.0000000430142490266122	0.00000261772429790526	0.00000203104875103101	ANXA2/COL2A1/ANXA2P2/MEGF9/VWA2/COL8A1/FRAS1/LAMB3/TGFBI/COL4A2/FREM1/COL15A1/COL4A1/LAMC3/TMEFF1/LAMA4/COL5A1/LAMB4/PTN	19
GO:0101002	GO:0101002	ficolin-1-rich granule	27/896	185/19520	0.000000101184327248973	0.0000053880654260078	0.00000418051036265492	CTSZ/FCER1G/LGALS3/CTSB/CTSS/SLC11A1/FGL2/COTL1/HK3/LILRB2/CST3/ITGB2/SERPINA1/ITGAX/CTSD/FPR1/CD93/FCN1/CDA/CRISPLD2/NFASC/ALOX5/HSPA6/CR1/MNDA/FPR2/SIGLEC5	27
GO:0005583	GO:0005583	fibrillar collagen trimer	7/896	12/19520	0.000000271369254232099	0.0000115603302302874	0.00000896946798198728	COL2A1/COL16A1/COL1A1/COL5A1/COL1A2/COL3A1/LUM	7
GO:0098643	GO:0098643	banded collagen fibril	7/896	12/19520	0.000000271369254232099	0.0000115603302302874	0.00000896946798198728	COL2A1/COL16A1/COL1A1/COL5A1/COL1A2/COL3A1/LUM	7
GO:0005775	GO:0005775	vacuolar lumen	25/896	173/19520	0.000000362018529265839	0.0000140199903152043	0.0000108778773387056	CTSB/PSAP/CTSS/PLD3/IFI30/ANXA2/GRN/CTSD/TCN2/VCAN/SGSH/LYZ/CSPG4/SDC4/MNDA/SDC2/APOB/CTSL/CTSV/FMOD/GPC6/CD1E/BGN/LUM/DEFA3	25
GO:0070820	GO:0070820	tertiary granule	24/896	164/19520	0.000000488096411861976	0.0000173274226211001	0.0000134440590635667	FCER1G/LGALS3/CFP/CTSS/SLC11A1/PTAFR/LILRB2/CST3/ITGB2/ITGAM/ITGAX/CTSD/FPR1/CYBB/CD93/CDA/LYZ/NFASC/CR1/MCEMP1/FPR2/SIGLEC5/CHRNB4/OLFM4	24
GO:0045121	GO:0045121	membrane raft	35/896	323/19520	0.00000232849984281157	0.0000708529237884093	0.0000549736053114913	CAPN2/TNFRSF1B/ANXA2/CD14/HCK/KCNE1/ITGB2/S100A10/ITGAM/KCNQ1/HMOX1/CTSD/MYOF/UNC5A/CD4/MS4A4A/CDH1/LRRK2/NFAM1/SELE/SDC4/CR1/GJA1/SULF1/EGFR/THY1/CD1A/TREM2/PTGIS/PDPN/DLL1/KDR/SLC6A2/NPHS2/TRPC4	35
GO:0098857	GO:0098857	membrane microdomain	35/896	323/19520	0.00000232849984281157	0.0000708529237884093	0.0000549736053114913	CAPN2/TNFRSF1B/ANXA2/CD14/HCK/KCNE1/ITGB2/S100A10/ITGAM/KCNQ1/HMOX1/CTSD/MYOF/UNC5A/CD4/MS4A4A/CDH1/LRRK2/NFAM1/SELE/SDC4/CR1/GJA1/SULF1/EGFR/THY1/CD1A/TREM2/PTGIS/PDPN/DLL1/KDR/SLC6A2/NPHS2/TRPC4	35
GO:0030667	GO:0030667	secretory granule membrane	32/896	305/19520	0.0000121704441932943	0.000345640615089558	0.000268176805382064	FCER1G/LGALS3/PSAP/SLC11A1/CD68/C5AR1/PTAFR/TNFRSF1B/SIGLEC9/CD14/LILRB2/ITGB2/TYROBP/ITGAM/ITGAX/FCGR2A/LILRB3/FPR1/CYBB/C3AR1/TICAM2/CD93/SIRPB1/NFAM1/NFASC/CR1/RAB31/MCEMP1/FPR2/SIGLEC5/CHRNB4/SYT4	32
GO:0043025	GO:0043025	neuronal cell body	43/896	474/19520	0.0000173438296433849	0.000443908779232508	0.000344421439780102	NCF1/CAPN2/ZNF385A/TNFRSF1B/CX3CR1/SORT1/UNC5A/PDE1A/LRP1/CYBB/SLC8A1/LRRK2/EPHB2/PENK/SLC6A1/SHANK2/DAB1/ROR2/KCNJ2/KIF5A/THY1/APOB/TUBB4A/CCR2/GRIK3/APOE/KCNN2/SLC22A3/SORCS2/KCNC3/FZD3/FEZ1/SLC25A27/ASTN1/SLC6A2/PDYN/PRKAA2/ADCYAP1/DSCAM/VIP/PPARGC1A/NGB/SYT4	43
GO:0101003	GO:0101003	ficolin-1-rich granule membrane	12/896	61/19520	0.0000177146695937855	0.000443908779232508	0.000344421439780102	FCER1G/LGALS3/SLC11A1/LILRB2/ITGB2/ITGAX/FPR1/CD93/NFASC/CR1/FPR2/SIGLEC5	12
GO:0070821	GO:0070821	tertiary granule membrane	13/896	73/19520	0.0000246186259761862	0.000582640814769739	0.000452061319094881	FCER1G/SLC11A1/PTAFR/LILRB2/ITGB2/ITGAM/ITGAX/CYBB/CD93/MCEMP1/FPR2/SIGLEC5/CHRNB4	13
GO:0045211	GO:0045211	postsynaptic membrane	28/896	265/19520	0.00003689077568462	0.000827130023244638	0.000641756430192281	NLGN1/KCTD12/SLC8A1/EPHB2/SHANK2/TENM2/RPH3A/NETO1/GRIK3/ANK1/EFNB3/FLRT3/GABRR1/SHISA9/GSG1L/SORCS2/SYNDIG1/KCNC3/GABRD/NLGN4X/CHRNB4/GABRA2/IGSF21/LRFN2/CDH9/SLITRK1/RGS7BP/GABRG2	28
GO:0097060	GO:0097060	synaptic membrane	35/896	368/19520	0.0000396096266881813	0.000843685048458263	0.00065460119895205	STX11/NLGN1/KCTD12/SLC8A1/EPHB2/SHANK2/TENM2/RPH3A/IL31RA/NETO1/PTPRD/GRIK3/ANK1/EFNB3/FLRT3/GABRR1/SHISA9/GSG1L/SORCS2/SYNDIG1/KCNC3/GABRD/RIMS1/NLGN4X/CHRNB4/GABRA2/APBA1/SLC6A2/IGSF21/LRFN2/SCN2A/CDH9/SLITRK1/RGS7BP/GABRG2	35
GO:0098793	GO:0098793	presynapse	42/896	487/19520	0.0000696286855698263	0.00141246762155933	0.00109591013879326	STX11/NLGN1/PLD2/KCTD12/SLC8A1/NMU/LRRK2/EPHB2/CLCN4/PENK/PCLO/SLC6A1/RPH3A/IL31RA/NTRK2/PTPRD/GRIK3/EFNB3/C1QL1/FLRT3/SLC22A3/SYNDIG1/KCNC3/RIMS1/NLGN4X/GAD1/FZD3/GABRA2/CADPS2/CYP46A1/PPFIA2/LAMP5/APBA1/SLC6A2/PDYN/IGSF21/ADCYAP1/SCN2A/CDH9/RGS7BP/PTN/SYT4	42
GO:0031983	GO:0031983	vesicle lumen	30/896	328/19520	0.000272265285098791	0.00527204597509478	0.00409049280004883	CTSZ/CFP/S100A11/FGR/COTL1/HK3/ANXA2/SERPINA1/GRN/CTSD/FCN1/CDA/CRISPLD2/LYZ/S100A9/ALOX5/HSPA6/MNDA/PENK/TF/THBS1/S100A8/EGFR/APOB/S100A12/IGF2/EGF/ISLR/OLFM4/DEFA3	30
GO:0032589	GO:0032589	neuron projection membrane	10/896	59/19520	0.00032066293383374	0.0059392352092684	0.0046081538317526	EPB41L3/ROBO2/UNC5A/THY1/ANK1/SHISA9/KCNC3/GABRA2/LAMP5/GABRG2	10
GO:0045177	GO:0045177	apical part of cell	35/896	414/19520	0.000395407792873449	0.00701848832350371	0.00544552837553784	CTSB/C5AR1/TRPV4/KCNE1/MYO7A/LRP1/CSPG4/VCAM1/SLC22A11/PTPRO/ABCB1/TF/GJA1/SHANK2/AJAP1/PARD3B/DAB1/SLC38A3/ATP1B2/EGFR/THY1/PRKG2/CTSL/ENPEP/SLC10A2/PDPN/DLL1/FZD3/CYP4F2/MFRP/UPK3A/RHCG/SLC25A27/ATP6V0D2/SLC5A12	35
GO:0044304	GO:0044304	main axon	10/896	62/19520	0.000484724029054161	0.00825969745508291	0.00640856189991607	SPOCK1/TNFRSF1B/EPB41L3/ROBO2/NFASC/THY1/TUBB4A/NRCAM/ANK1/SCN2A	10
GO:1904813	GO:1904813	ficolin-1-rich granule lumen	15/896	124/19520	0.000562847289292598	0.00922203635533257	0.00715522464930671	CTSZ/CTSB/CTSS/FGL2/COTL1/HK3/CST3/SERPINA1/CTSD/FCN1/CDA/CRISPLD2/ALOX5/HSPA6/MNDA	15
GO:0005769	GO:0005769	early endosome	32/896	378/19520	0.000673089727805433	0.010619860149819	0.00823977288619516	PLD3/TLR4/KCNQ1/FGD2/SORT1/APOA2/LRP1/CD4/TICAM2/VCAM1/FCGR1B/RAB31/CLCN4/TF/GJA1/EGFR/TMEM108/APOB/NTRK2/SIGLEC1/APOE/DKK1/SORCS2/SYNDIG1/SLC30A10/ATP9A/LAMP5/KDR/CD1E/EPHA3/ATP6V0D2/CD207	32
GO:0005796	GO:0005796	Golgi lumen	13/896	102/19520	0.000785069966199993	0.011539297454182	0.0089531490007738	VCAN/CSPG4/SDC4/SDC2/F10/FMOD/F7/GPC6/BGN/LUM/MMP16/DEFA3/DEFB1	13
GO:0061702	GO:0061702	inflammasome complex	5/896	17/19520	0.000785539028571077	0.011539297454182	0.0089531490007738	CASP1/CASP5/NLRC4/AIM2/CASP12	5
GO:0016324	GO:0016324	apical plasma membrane	30/896	351/19520	0.00083801271588267	0.0118997805655339	0.00923284185218099	CTSB/TRPV4/KCNE1/MYO7A/CSPG4/SLC22A11/PTPRO/ABCB1/TF/GJA1/SHANK2/AJAP1/PARD3B/SLC38A3/ATP1B2/EGFR/THY1/PRKG2/CTSL/ENPEP/SLC10A2/PDPN/DLL1/FZD3/CYP4F2/MFRP/UPK3A/RHCG/ATP6V0D2/SLC5A12	30
GO:0034774	GO:0034774	secretory granule lumen	28/896	322/19520	0.0009462523803431	0.0130033391621342	0.0100890746155427	CTSZ/CFP/S100A11/FGR/COTL1/HK3/ANXA2/SERPINA1/GRN/CTSD/FCN1/CDA/CRISPLD2/LYZ/S100A9/ALOX5/HSPA6/MNDA/PENK/TF/THBS1/S100A8/S100A12/IGF2/EGF/ISLR/OLFM4/DEFA3	28
GO:0098978	GO:0098978	glutamatergic synapse	27/896	308/19520	0.00102605366674996	0.0136593394386089	0.0105980543210358	NLGN1/CAMK1/CDH1/LRRK2/PTPRO/EPHB2/PCLO/CDH11/NETO1/PTPRD/GRIK3/APOE/EFNB3/FLRT3/GABRR1/SHISA9/GSG1L/PLCB4/NLGN4X/CADPS2/PPFIA2/APBA1/GPC6/DLGAP2/SCN2A/SLITRK1/RGS7BP	27
GO:0060205	GO:0060205	cytoplasmic vesicle lumen	28/896	326/19520	0.00114130263579814	0.0147331794803033	0.0114312289518538	CTSZ/CFP/S100A11/FGR/COTL1/HK3/ANXA2/SERPINA1/GRN/CTSD/FCN1/CDA/CRISPLD2/LYZ/S100A9/ALOX5/HSPA6/MNDA/PENK/TF/THBS1/S100A8/S100A12/IGF2/EGF/ISLR/OLFM4/DEFA3	28
GO:0046658	GO:0046658	anchored component of plasma membrane	9/896	60/19520	0.00156491472190898	0.0192109424772082	0.0149054507977351	CD14/NOD2/ULBP2/THY1/FOLR2/PRMT8/GPC6/IGSF21/RGS7BP	9
GO:0042734	GO:0042734	presynaptic membrane	15/896	137/19520	0.00158004733361123	0.0192109424772082	0.0149054507977351	STX11/KCTD12/EPHB2/IL31RA/PTPRD/GRIK3/EFNB3/KCNC3/RIMS1/APBA1/SLC6A2/IGSF21/SCN2A/CDH9/RGS7BP	15
GO:0030673	GO:0030673	axolemma	4/896	12/19520	0.0016234599276514	0.0192109424772082	0.0149054507977351	EPB41L3/ROBO2/THY1/ANK1	4
GO:0044853	GO:0044853	plasma membrane raft	13/896	111/19520	0.00172827646260222	0.0198985344072579	0.0154389419418804	HCK/ITGB2/ITGAM/HMOX1/MYOF/MS4A4A/CDH1/LRRK2/SELE/CR1/TREM2/PTGIS/TRPC4	13
GO:0030139	GO:0030139	endocytic vesicle	26/896	307/19520	0.00204820899331863	0.0229615008198351	0.0178154466454861	SCIMP/NCF1/CD163/CTSS/SLC11A1/NCF2/MSR1/MARCO/NOD2/RAB39A/LRP1/CYBB/MPEG1/FCGR1B/FFAR4/RAB31/TLR7/TF/ROR2/EGFR/APOB/COLEC12/APOE/SCGB3A2/ATP6V0D2/CD207	26
GO:0042627	GO:0042627	chylomicron	4/896	13/19520	0.00226034042637763	0.0246898723496633	0.0191564613733488	APOA2/APOB/APOE/APOC1	4
GO:0044298	GO:0044298	cell body membrane	6/896	31/19520	0.00252713526497112	0.0269139905719424	0.0208821177158139	CX3CR1/UNC5A/ATP1B2/THY1/KCNC3/SLC6A2	6
GO:0098936	GO:0098936	intrinsic component of postsynaptic membrane	12/896	105/19520	0.00314255251023877	0.0326518870576028	0.025334056180102	NLGN1/SLC8A1/EPHB2/NETO1/EFNB3/FLRT3/SHISA9/GSG1L/LRFN2/CDH9/SLITRK1/RGS7BP	12
GO:0043197	GO:0043197	dendritic spine	17/896	177/19520	0.00328895876561902	0.0333594389084215	0.0258830338948465	NLGN1/SLC8A1/PTPRO/FCGR2B/SHANK2/TENM2/RPH3A/CTTN/KCNJ2/NTRK2/KCNN2/SHISA9/SORCS2/SYNDIG1/KCNC3/PPFIA2/APBA1	17
GO:0031233	GO:0031233	intrinsic component of external side of plasma membrane	5/896	23/19520	0.00339805100374034	0.0336644122696136	0.0261196576542097	CD14/THY1/F10/FOLR2/IGSF21	5
GO:0044309	GO:0044309	neuron spine	17/896	178/19520	0.00348534322616049	0.0337444594169175	0.0261817649046506	NLGN1/SLC8A1/PTPRO/FCGR2B/SHANK2/TENM2/RPH3A/CTTN/KCNJ2/NTRK2/KCNN2/SHISA9/SORCS2/SYNDIG1/KCNC3/PPFIA2/APBA1	17
GO:1990351	GO:1990351	transporter complex	27/896	338/19520	0.00383608829038158	0.0363149691489457	0.028176180659177	CATSPER1/KCNE1/NLGN1/KCNQ1/CACNA2D4/ATP10B/SHANK2/CTTN/ATP1B2/CATSPERB/KCNJ2/CACNA2D2/BEST3/ATP12A/GRIK3/GABRR1/SHISA9/KCNC3/GABRD/KCNH2/CHRNB4/GABRA2/VWC2L/SCN2A/TRPC4/GABRG2/HCN1	27
GO:0016323	GO:0016323	basolateral plasma membrane	19/896	211/19520	0.00401668135462495	0.0366749890019714	0.0284555140761528	SLC7A7/C5AR1/ANXA2/CD1D/KCNQ1/NOD2/LRP1/AQP9/AJAP1/SLC38A3/EGFR/HEPH/ANK1/PDPN/RHCG/SLCO1C1/SLC51B/BSND/TRPC4	19
GO:1902495	GO:1902495	transmembrane transporter complex	26/896	323/19520	0.00406622631968764	0.0366749890019714	0.0284555140761528	CATSPER1/KCNE1/NLGN1/KCNQ1/CACNA2D4/SHANK2/CTTN/ATP1B2/CATSPERB/KCNJ2/CACNA2D2/BEST3/ATP12A/GRIK3/GABRR1/SHISA9/KCNC3/GABRD/KCNH2/CHRNB4/GABRA2/VWC2L/SCN2A/TRPC4/GABRG2/HCN1	26
GO:0036019	GO:0036019	endolysosome	5/896	24/19520	0.00413239312698269	0.0366749890019714	0.0284555140761528	CTSB/CTSS/TLR8/TLR7/CTSL	5
GO:0031904	GO:0031904	endosome lumen	6/896	35/19520	0.00476805081546706	0.0414528499467136	0.0321625769292515	CTSB/CTSS/APOB/CTSL/PGA3/PRLR	6
GO:0099240	GO:0099240	intrinsic component of synaptic membrane	14/896	140/19520	0.00509774485871173	0.0434232396661135	0.0336913695457367	NLGN1/SLC8A1/EPHB2/NETO1/PTPRD/EFNB3/FLRT3/SHISA9/GSG1L/LRFN2/SCN2A/CDH9/SLITRK1/RGS7BP	14
GO:0031225	GO:0031225	anchored component of membrane	16/896	170/19520	0.00519855686143612	0.0434232396661135	0.0336913695457367	CD14/NOD2/CPM/ULBP2/THY1/LYNX1/GFRA1/FOLR2/ART4/VNN2/PRMT8/CNTN4/GPC6/IGSF21/MSLN/RGS7BP	16
GO:0098839	GO:0098839	postsynaptic density membrane	10/896	86/19520	0.00595536952497627	0.0475596212264141	0.0369007192119941	NETO1/EFNB3/SHISA9/GSG1L/SORCS2/SYNDIG1/NLGN4X/LRFN2/SLITRK1/RGS7BP	10
GO:0099699	GO:0099699	integral component of synaptic membrane	13/896	128/19520	0.00599179672001124	0.0475596212264141	0.0369007192119941	NLGN1/SLC8A1/EPHB2/NETO1/PTPRD/EFNB3/FLRT3/SHISA9/GSG1L/LRFN2/SCN2A/CDH9/SLITRK1	13
GO:0099055	GO:0099055	integral component of postsynaptic membrane	11/896	100/19520	0.00612942897312784	0.0475596212264141	0.0369007192119941	NLGN1/SLC8A1/EPHB2/NETO1/EFNB3/FLRT3/SHISA9/GSG1L/LRFN2/CDH9/SLITRK1	11
GO:0031256	GO:0031256	leading edge membrane	16/896	173/19520	0.00614032668416144	0.0475596212264141	0.0369007192119941	SCIMP/FGR/TRPV4/FGD2/EPB41L3/ROBO2/UNC5A/CSPG4/THY1/ANK1/PDPN/SHISA9/KCNC3/GABRA2/LAMP5/GABRG2	16
GO:0034702	GO:0034702	ion channel complex	24/896	301/19520	0.0063149567012784	0.0480387777632964	0.0372724888007785	CATSPER1/KCNE1/NLGN1/KCNQ1/CACNA2D4/SHANK2/CTTN/CATSPERB/KCNJ2/CACNA2D2/BEST3/GRIK3/GABRR1/SHISA9/KCNC3/GABRD/KCNH2/CHRNB4/GABRA2/VWC2L/SCN2A/TRPC4/GABRG2/HCN1	24
