# Supplementary material for: Identification and Validation of a Prognostic Risk-Scoring Model Based on Ferroptosis-Associated Cluster in Acute Myeloid Leukemia
Source: Front Cell Dev Biol. 2022 Jan 21;9:800267. doi: 10.3389/fcell.2021.800267 (PMC8814441; doi:10.3389/fcell.2021.800267)
Supplement: Supplementary file 4 [file Table1.XLSX]

## Sheet: Sheet1
No.	Sample source	Gender	Age	Baseline WBC(×109)	Baseline BM Blast(%)	Gene mutation	karyotype	CR after 1 cycle	EFS(months)	OS(months)	LGALS1(%)	ZFPM2(%)	TMEM56(%)
1	PB	M	44	4.37	71	IDH1、RB1、ATM		Yes	54	54	410.115	0.0655022	5.6996
2	BM	M	52	0.97	73.5	IDH1、RUNX1、BCOR	45,XY,del(17)[5]/46,XY[10]	No	54	54	187.821	0.672674	33.4136
3	BM	F	44	18.26	88	TET2、KIT、JAK2、ARID1A、BCORL1	45,XX,del(19)[5]/46,XX[10]	Yes	16	16	810.28	0.608211	2.32141
4	BM	F	61	2.26	72	NPM1、SRSF2、TET2、RELN、KMT2D	46,XX	Yes	50	50	269.409	0.0511101	3.50732
5	BM	F	24	5.78	31	SF3B1、CBL、ARID1A、FAT1	45,XX,-1[4]/46,XX,[10]	No	46	46	1352.31	2.14074	57.0748
6	BM	M	26	33.12	58	CEBPA	45,XY,del(9)[6]/46,XY[10]	Yes	46	46	792.917	0.187493	7.78978
7	BM	M	47	0.63	72.5	KRAS、SUZ12		Yes	16	16	601.607	0.784697	17.9985
8	BM	M	37	65.13	88.5	FLT3-ITD	46,XY,del(8q)[15]	No	45	45	2200.44	0.368297	6.68224
9	BM	F	46	11.97	78.5	ETO		Yes	11	11	65.0912	0.368721	0.530072
10	PB	F	47	1.82	72	MLL	46,XY,t(3;11)[4]/46,XX[12]	Yes	5	21	1786.14	0.384621	5.18448
11	PB	M	30	90.73	75	CEBPA		Yes	44	44	409.403	0.0819251	9.46286
12	BM	F	56	10.15	91.5	NPM1、FLT3、TDH1	46,XX[20]	Yes	6	42	915.043	0.869424	0.573626
13	BM	M	18	19.03	52.5	FLT3-ITD、NRAS、RUNX1		No	10	10	539.386	0.606535	36.1458
14	BM	M	27	1.24	80	MLL	46,XY,t(4;11)[6]	Yes	22	22	918.05	0.345916	2.89736
15	BM	M	24	27.7	61	ETO、NRAS	46,XY,t(8;21)[12]/46,XY[8]	Yes	7	7	95.526	0.868068	1.80029
16	BM	M	15	11.78	42.5	ETO		No	35	35	2985.71	1.17858	437.94
17	BM	F	31	17.05	78	FLT3-ITD、NRAS	45,XX,del(4)[5]/46,XX[10]	No	34	34	945.911	12.0543	65.3229
18	BM	M	13	187.15	84	FLT3-ITD	45,XY,del(19)[4]	No	11	33	2595.53	0.501176	0.772739
19	BM	M	31	51.58	88	CEBPA、PPM1D	45,XY,del(18)[4]/46,XY[10]	Yes	30	30	177.399	0.294084	1.05946
20	BM	M	33	28.92	65	CEBPA、IKZF1、BCORL1、STAT5B、STAT3	47,XY,+21[10]/46,XY[10]	Yes	29	29	362.463	0.246646	3.84867
21	BM	M	23	14.6	87	IDH2、NRAS、ASXL1、DDX41	46,XY,t(8;21)[20]	No	28	28	90.7928	0.256696	1.07687
22	BM	M	38	16.14	70	FLT3-ITD、c-kit	46,XY,inv(16)[13]/45,XY,del(18)[7]	No	11	12	234.267	0.156959	1.49547
23	BM	F	29	19.17	72	PTPN11、ATG2B、CALR、BRAF、CARD11、BCORL1	47,XX,+8[20]	Yes	8	27	352.169	271.452	0.560508
24	BM	M	23	285.92	80	FLT3-ITD、CEBPA	46,XY[20]	Yes	27	27	1204.17	0.418636	4.32702
