# Supplementary material for: Identification and Validation of a Prognostic Risk-Scoring Model Based on Ferroptosis-Associated Cluster in Acute Myeloid Leukemia
Source: Front Cell Dev Biol. 2022 Jan 21;9:800267. doi: 10.3389/fcell.2021.800267 (PMC8814441; doi:10.3389/fcell.2021.800267)
Supplement: Supplementary file 5 [file DataSheet5.CSV]

	beta	HR	CI5	CI95	HR (95% CI for HR)	wald.test	p.value
DOK2	0.3	1.3	1.1	1.6	1.3 (1.1-1.6)	13	0.00032
CTSZ	0.21	1.2	1	1.5	1.2 (1-1.5)	4.4	0.035
GPBAR1	0.15	1.2	1	1.3	1.2 (1-1.3)	5.1	0.024
C10orf54	0.28	1.3	1.1	1.5	1.3 (1.1-1.5)	13	0.00029
CD300C	0.18	1.2	1.1	1.3	1.2 (1.1-1.3)	9.9	0.0016
SIGLEC16	0.13	1.1	1	1.3	1.1 (1-1.3)	3.9	0.047
NCF1C	0.12	1.1	1	1.2	1.1 (1-1.2)	4.7	0.029
SPOCK1	0.1	1.1	1	1.2	1.1 (1-1.2)	4.1	0.043
CD163	0.081	1.1	1	1.2	1.1 (1-1.2)	4.9	0.027
ZNF385A	0.31	1.4	1.1	1.6	1.4 (1.1-1.6)	11	0.00086
CASP1	0.27	1.3	1.1	1.6	1.3 (1.1-1.6)	8.4	0.0038
NCF2	0.17	1.2	1.1	1.3	1.2 (1.1-1.3)	7.7	0.0054
C5AR1	0.095	1.1	1	1.2	1.1 (1-1.2)	4.7	0.03
CD300E	0.068	1.1	1	1.1	1.1 (1-1.1)	5.4	0.02
S100A6	0.25	1.3	1.1	1.5	1.3 (1.1-1.5)	9.7	0.0018
MAFB	0.095	1.1	1	1.2	1.1 (1-1.2)	5.3	0.021
PTAFR	0.12	1.1	1	1.3	1.1 (1-1.3)	4	0.045
TNFRSF1B	0.18	1.2	1.1	1.3	1.2 (1.1-1.3)	8.2	0.0043
MSR1	0.096	1.1	1	1.2	1.1 (1-1.2)	5.6	0.018
FGR	0.17	1.2	1.1	1.3	1.2 (1.1-1.3)	9.5	0.002
LRRC25	0.15	1.2	1	1.3	1.2 (1-1.3)	8.3	0.004
PLD3	0.23	1.3	1	1.5	1.3 (1-1.5)	4.9	0.027
TNFAIP2	0.21	1.2	1.1	1.4	1.2 (1.1-1.4)	9.3	0.0023
COTL1	0.26	1.3	1.1	1.6	1.3 (1.1-1.6)	8.3	0.004
SAT1	0.23	1.3	1.1	1.5	1.3 (1.1-1.5)	6.5	0.011
HK3	0.088	1.1	1	1.2	1.1 (1-1.2)	4.7	0.03
SLC43A2	0.19	1.2	1	1.4	1.2 (1-1.4)	6.4	0.011
LGALS1	0.25	1.3	1.1	1.5	1.3 (1.1-1.5)	14	0.00017
MEFV	0.1	1.1	1	1.2	1.1 (1-1.2)	5.3	0.022
IL4I1	0.24	1.3	1.1	1.5	1.3 (1.1-1.5)	12	0.00061
IFI30	0.15	1.2	1	1.3	1.2 (1-1.3)	8.2	0.0041
RRAS	0.25	1.3	1.1	1.5	1.3 (1.1-1.5)	7.1	0.0078
CRIP1	0.11	1.1	1	1.2	1.1 (1-1.2)	7.3	0.0068
C1orf162	0.19	1.2	1	1.4	1.2 (1-1.4)	4.4	0.035
CD14	0.072	1.1	1	1.2	1.1 (1-1.2)	3.9	0.048
FLVCR2	0.21	1.2	1	1.5	1.2 (1-1.5)	4.8	0.029
LILRA6	0.12	1.1	1	1.2	1.1 (1-1.2)	6.8	0.009
LILRB2	0.14	1.1	1	1.3	1.1 (1-1.3)	9.1	0.0026
LILRA1	0.15	1.2	1	1.3	1.2 (1-1.3)	8.2	0.0041
SECTM1	0.12	1.1	1	1.2	1.1 (1-1.2)	6.8	0.0093
LFNG	0.22	1.2	1.1	1.5	1.2 (1.1-1.5)	7.4	0.0065
SLC15A3	0.13	1.1	1	1.3	1.1 (1-1.3)	6.8	0.0094
SERINC2	0.14	1.1	1	1.3	1.1 (1-1.3)	6.4	0.011
STX11	0.16	1.2	1	1.3	1.2 (1-1.3)	5.4	0.02
HCK	0.24	1.3	1.1	1.5	1.3 (1.1-1.5)	9.9	0.0017
CLEC7A	0.12	1.1	1	1.2	1.1 (1-1.2)	8.1	0.0045
KCNE1	0.19	1.2	1.1	1.4	1.2 (1.1-1.4)	11	0.00079
ITGB2	0.29	1.3	1.1	1.6	1.3 (1.1-1.6)	12	0.00041
CX3CR1	0.11	1.1	1	1.2	1.1 (1-1.2)	5.6	0.018
CD300LB	0.16	1.2	1.1	1.3	1.2 (1.1-1.3)	10	0.0014
CD1D	0.11	1.1	1	1.2	1.1 (1-1.2)	5.3	0.021
COL2A1	-0.17	0.85	0.76	0.94	0.85 (0.76-0.94)	10	0.0013
ITGAM	0.18	1.2	1	1.4	1.2 (1-1.4)	7.2	0.0071
NLGN1	-0.14	0.87	0.77	0.98	0.87 (0.77-0.98)	5.5	0.019
KCNQ1	0.18	1.2	1.1	1.4	1.2 (1.1-1.4)	7.2	0.0075
FGD2	0.16	1.2	1.1	1.3	1.2 (1.1-1.3)	8.5	0.0035
CD86	0.11	1.1	1	1.2	1.1 (1-1.2)	4.6	0.032
CXCL16	0.12	1.1	1	1.3	1.1 (1-1.3)	4.4	0.036
TLR8	0.085	1.1	1	1.2	1.1 (1-1.2)	5.9	0.015
LGALS2	0.087	1.1	1	1.2	1.1 (1-1.2)	5.9	0.015
HMOX1	0.12	1.1	1	1.3	1.1 (1-1.3)	4.8	0.029
ANXA5	0.12	1.1	1	1.3	1.1 (1-1.3)	4.9	0.027
SGMS2	0.12	1.1	1	1.2	1.1 (1-1.2)	7.2	0.0074
ITGAX	0.27	1.3	1.1	1.5	1.3 (1.1-1.5)	15	0.00011
LMNA	0.16	1.2	1	1.3	1.2 (1-1.3)	6.2	0.013
TLR5	0.096	1.1	1	1.2	1.1 (1-1.2)	4.2	0.039
EPB41L3	0.093	1.1	1	1.2	1.1 (1-1.2)	5.3	0.022
VDR	0.23	1.3	1.1	1.4	1.3 (1.1-1.4)	12	0.00068
LILRB3	0.15	1.2	1	1.3	1.2 (1-1.3)	6.3	0.012
CTSD	0.29	1.3	1.1	1.6	1.3 (1.1-1.6)	11	0.0012
MYOF	0.13	1.1	1	1.3	1.1 (1-1.3)	8.6	0.0033
SAMHD1	0.15	1.2	1	1.3	1.2 (1-1.3)	6.1	0.013
LILRB1	0.14	1.1	1	1.3	1.1 (1-1.3)	5.5	0.019
LST1	0.27	1.3	1.1	1.5	1.3 (1.1-1.5)	11	0.00088
ITGA7	0.16	1.2	1	1.3	1.2 (1-1.3)	6.4	0.011
NINJ1	0.22	1.2	1.1	1.5	1.2 (1.1-1.5)	6.6	0.01
MYO7A	0.17	1.2	1.1	1.3	1.2 (1.1-1.3)	11	0.0011
ARHGEF10L	0.084	1.1	1	1.2	1.1 (1-1.2)	4.6	0.032
IL1RN	0.13	1.1	1	1.3	1.1 (1-1.3)	6.4	0.011
CEBPB	0.23	1.3	1.1	1.5	1.3 (1.1-1.5)	7.1	0.0076
PHLDA2	0.17	1.2	1	1.3	1.2 (1-1.3)	6.4	0.011
SYT17	0.14	1.2	1	1.3	1.2 (1-1.3)	5.8	0.016
ABI3	0.23	1.3	1.1	1.5	1.3 (1.1-1.5)	10	0.0014
SNORA68	-0.15	0.86	0.77	0.97	0.86 (0.77-0.97)	6.4	0.012
ADORA3	0.19	1.2	1	1.4	1.2 (1-1.4)	5	0.025
KCTD12	0.096	1.1	1	1.2	1.1 (1-1.2)	4.6	0.032
CD4	0.19	1.2	1	1.4	1.2 (1-1.4)	6.8	0.0089
SRGAP1	0.16	1.2	1	1.3	1.2 (1-1.3)	5.5	0.019
MPEG1	0.089	1.1	1	1.2	1.1 (1-1.2)	5	0.025
LILRA5	0.095	1.1	1	1.2	1.1 (1-1.2)	6.6	0.01
IL1R2	0.12	1.1	1	1.2	1.1 (1-1.2)	10	0.0013
HHIP	-0.21	0.81	0.7	0.92	0.81 (0.7-0.92)	9.5	0.002
SLC8A1	0.15	1.2	1.1	1.3	1.2 (1.1-1.3)	9.9	0.0016
DLL3	-0.23	0.79	0.7	0.9	0.79 (0.7-0.9)	13	0.00027
IL10	0.15	1.2	1	1.3	1.2 (1-1.3)	5.9	0.015
RBM47	0.1	1.1	1	1.2	1.1 (1-1.2)	4.5	0.034
MS4A6A	0.1	1.1	1	1.2	1.1 (1-1.2)	5.4	0.021
CSPG4	0.17	1.2	1	1.4	1.2 (1-1.4)	5.9	0.015
CREB5	0.13	1.1	1	1.3	1.1 (1-1.3)	5.7	0.017
MS4A4A	0.12	1.1	1	1.2	1.1 (1-1.2)	6.3	0.012
S100A9	0.077	1.1	1	1.2	1.1 (1-1.2)	4.5	0.033
LRRC9	-0.25	0.78	0.66	0.92	0.78 (0.66-0.92)	8.7	0.0032
COL14A1	-0.13	0.88	0.78	0.99	0.88 (0.78-0.99)	4.2	0.041
AIM2	0.17	1.2	1	1.4	1.2 (1-1.4)	5	0.026
SELE	-0.12	0.88	0.79	0.99	0.88 (0.79-0.99)	4.4	0.035
PTPRO	0.18	1.2	1.1	1.4	1.2 (1.1-1.4)	9	0.0027
CUEDC1	0.25	1.3	1.1	1.5	1.3 (1.1-1.5)	11	0.00091
KIAA1598	0.096	1.1	1	1.2	1.1 (1-1.2)	5	0.025
AMICA1	0.15	1.2	1	1.3	1.2 (1-1.3)	7.1	0.0077
ATP10B	-0.22	0.8	0.7	0.92	0.8 (0.7-0.92)	10	0.0015
BCL2A1	0.2	1.2	1.1	1.4	1.2 (1.1-1.4)	9.4	0.0022
HNMT	0.1	1.1	1	1.2	1.1 (1-1.2)	5.2	0.022
SEL1L2	0.17	1.2	1	1.3	1.2 (1-1.3)	6.8	0.0091
RAB31	0.14	1.2	1	1.3	1.2 (1-1.3)	6.5	0.011
FGD4	0.14	1.2	1	1.3	1.2 (1-1.3)	6.2	0.013
FBLN1	-0.1	0.91	0.83	0.99	0.91 (0.83-0.99)	5	0.025
P2RY13	0.13	1.1	1	1.3	1.1 (1-1.3)	6.2	0.013
MCF2L	-0.15	0.86	0.76	0.98	0.86 (0.76-0.98)	5	0.025
MYBPH	0.083	1.1	1	1.2	1.1 (1-1.2)	4.1	0.043
CDC42EP1	0.12	1.1	1	1.3	1.1 (1-1.3)	4.5	0.034
ZFPM2	0.12	1.1	1	1.2	1.1 (1-1.2)	6.6	0.01
PENK	0.16	1.2	1	1.4	1.2 (1-1.4)	4.9	0.027
MXRA5	-0.14	0.87	0.79	0.96	0.87 (0.79-0.96)	8.1	0.0044
TMEM56	-0.13	0.88	0.79	0.97	0.88 (0.79-0.97)	6.2	0.013
PDGFRA	-0.13	0.88	0.78	0.99	0.88 (0.78-0.99)	4.2	0.04
CCR5	0.14	1.1	1	1.3	1.1 (1-1.3)	5.4	0.02
TLR7	0.1	1.1	1	1.2	1.1 (1-1.2)	4.9	0.026
KRT7	0.19	1.2	1	1.4	1.2 (1-1.4)	4.6	0.032
BMPER	-0.16	0.85	0.75	0.98	0.85 (0.75-0.98)	5.4	0.02
SHISA4	0.23	1.3	1.1	1.5	1.3 (1.1-1.5)	7.5	0.0062
FFAR2	0.14	1.2	1	1.3	1.2 (1-1.3)	7.4	0.0066
KIF26A	-0.15	0.86	0.78	0.95	0.86 (0.78-0.95)	9.6	0.002
THBS1	0.14	1.1	1.1	1.3	1.1 (1.1-1.3)	9.6	0.0019
BATF2	0.23	1.3	1.1	1.5	1.3 (1.1-1.5)	9.2	0.0025
SLC38A3	-0.17	0.84	0.72	0.99	0.84 (0.72-0.99)	4.2	0.04
ROR2	-0.15	0.86	0.74	1	0.86 (0.74-1)	3.9	0.048
RGS9BP	-0.2	0.82	0.72	0.93	0.82 (0.72-0.93)	9.2	0.0024
INA	-0.16	0.85	0.74	0.98	0.85 (0.74-0.98)	4.7	0.03
LILRB4	0.12	1.1	1	1.2	1.1 (1-1.2)	9.8	0.0018
TMEM105	0.09	1.1	1	1.2	1.1 (1-1.2)	5	0.025
CDH11	-0.086	0.92	0.84	1	0.92 (0.84-1)	4	0.046
ADAMDEC1	0.15	1.2	1	1.3	1.2 (1-1.3)	7.6	0.0059
B3GALT1	0.15	1.2	1	1.3	1.2 (1-1.3)	6.1	0.014
S100A8	0.075	1.1	1	1.2	1.1 (1-1.2)	4.2	0.041
MIR551A	-0.38	0.68	0.56	0.83	0.68 (0.56-0.83)	14	0.00017
LDLRAD3	0.096	1.1	1	1.2	1.1 (1-1.2)	5.3	0.022
TNFSF15	0.2	1.2	1.1	1.4	1.2 (1.1-1.4)	10	0.0014
KCNJ2	0.094	1.1	1	1.2	1.1 (1-1.2)	4.6	0.033
IL31RA	0.091	1.1	1	1.2	1.1 (1-1.2)	4.7	0.031
PKIB	0.12	1.1	1	1.3	1.1 (1-1.3)	5.4	0.02
GYPA	-0.11	0.89	0.82	0.97	0.89 (0.82-0.97)	6.6	0.01
LEP	-0.22	0.8	0.69	0.94	0.8 (0.69-0.94)	7.9	0.0048
CCL23	0.14	1.2	1.1	1.3	1.2 (1.1-1.3)	11	0.00099
MYBPC1	0.24	1.3	1.1	1.5	1.3 (1.1-1.5)	8.6	0.0034
FAM155B	0.11	1.1	1	1.2	1.1 (1-1.2)	6.6	0.011
ODF3L1	0.28	1.3	1.1	1.5	1.3 (1.1-1.5)	13	0.00037
DKK2	0.092	1.1	1	1.2	1.1 (1-1.2)	5.3	0.022
EGFR	-0.13	0.88	0.77	0.99	0.88 (0.77-0.99)	4.2	0.04
SLIT2	-0.17	0.84	0.73	0.97	0.84 (0.73-0.97)	5.5	0.019
LYNX1	0.13	1.1	1	1.3	1.1 (1-1.3)	4.1	0.043
ZFHX4	-0.13	0.88	0.77	1	0.88 (0.77-1)	4	0.045
FUT1	-0.17	0.84	0.74	0.96	0.84 (0.74-0.96)	6.8	0.0093
FLRT2	-0.16	0.85	0.74	0.98	0.85 (0.74-0.98)	4.9	0.027
FAM19A5	-0.17	0.84	0.76	0.94	0.84 (0.76-0.94)	10	0.0016
NTRK2	-0.11	0.9	0.81	1	0.9 (0.81-1)	4	0.045
PTGFR	0.094	1.1	1	1.2	1.1 (1-1.2)	4.4	0.037
TWIST1	-0.2	0.82	0.73	0.92	0.82 (0.73-0.92)	12	0.00054
NAPSB	0.16	1.2	1.1	1.3	1.2 (1.1-1.3)	8.8	0.003
MYT1L	-0.16	0.85	0.75	0.97	0.85 (0.75-0.97)	6.3	0.012
GFRA1	-0.1	0.9	0.82	1	0.9 (0.82-1)	4.1	0.043
NRCAM	-0.24	0.79	0.67	0.93	0.79 (0.67-0.93)	8.2	0.0041
NRXN3	-0.19	0.83	0.73	0.94	0.83 (0.73-0.94)	9	0.0027
TMEM132C	-0.12	0.88	0.79	0.99	0.88 (0.79-0.99)	4.3	0.038
ENPEP	-0.11	0.89	0.82	0.97	0.89 (0.82-0.97)	7	0.008
SEMA6D	-0.11	0.9	0.81	0.99	0.9 (0.81-0.99)	4.2	0.04
CTSE	-0.13	0.88	0.79	0.98	0.88 (0.79-0.98)	5.9	0.016
COL4A2	-0.12	0.88	0.79	0.98	0.88 (0.79-0.98)	5.1	0.024
S100A12	0.069	1.1	1	1.1	1.1 (1-1.1)	4.1	0.044
ATP12A	-0.23	0.79	0.69	0.92	0.79 (0.69-0.92)	10	0.0016
RASL12	-0.15	0.86	0.76	0.97	0.86 (0.76-0.97)	6.4	0.011
CXCL12	-0.069	0.93	0.88	0.99	0.93 (0.88-0.99)	4.6	0.033
MED12L	0.1	1.1	1	1.2	1.1 (1-1.2)	3.9	0.049
NTRK3	-0.2	0.82	0.72	0.93	0.82 (0.72-0.93)	9.4	0.0022
AVPR1B	-0.16	0.85	0.76	0.95	0.85 (0.76-0.95)	8.2	0.0041
EFNB3	-0.23	0.79	0.7	0.9	0.79 (0.7-0.9)	12	0.00041
MEG3	-0.082	0.92	0.87	0.98	0.92 (0.87-0.98)	7.1	0.0078
KCNN2	0.16	1.2	1	1.3	1.2 (1-1.3)	6	0.015
CCNJL	-0.24	0.79	0.69	0.91	0.79 (0.69-0.91)	11	0.00083
EBF4	-0.11	0.89	0.81	0.99	0.89 (0.81-0.99)	4.7	0.03
LAMC3	-0.12	0.89	0.79	0.99	0.89 (0.79-0.99)	4.3	0.038
HOXB7	0.11	1.1	1	1.2	1.1 (1-1.2)	5.7	0.017
CHL1	-0.11	0.9	0.82	0.98	0.9 (0.82-0.98)	5.6	0.017
UGT3A2	-0.1	0.9	0.84	0.96	0.9 (0.84-0.96)	9	0.0028
GUCY1A2	-0.19	0.83	0.7	0.99	0.83 (0.7-0.99)	4.5	0.033
KIAA1217	-0.098	0.91	0.83	0.99	0.91 (0.83-0.99)	4.6	0.032
TFF3	-0.15	0.86	0.75	0.99	0.86 (0.75-0.99)	4.7	0.031
MRC1	0.098	1.1	1	1.2	1.1 (1-1.2)	5.6	0.018
SHD	-0.084	0.92	0.85	1	0.92 (0.85-1)	4.1	0.042
BMP5	-0.1	0.9	0.82	1	0.9 (0.82-1)	4.2	0.041
PCDHB12	-0.14	0.87	0.76	1	0.87 (0.76-1)	4	0.046
PDPN	-0.22	0.8	0.69	0.93	0.8 (0.69-0.93)	8.1	0.0044
VNN2	0.11	1.1	1	1.2	1.1 (1-1.2)	4.8	0.029
SLC25A21	-0.16	0.85	0.75	0.97	0.85 (0.75-0.97)	5.8	0.016
CYTL1	-0.1	0.9	0.83	0.98	0.9 (0.83-0.98)	6.4	0.012
TRIL	-0.24	0.78	0.67	0.92	0.78 (0.67-0.92)	8.6	0.0033
KCNC3	0.13	1.1	1	1.3	1.1 (1-1.3)	5.2	0.022
SNORA72	-0.14	0.87	0.78	0.97	0.87 (0.78-0.97)	6.1	0.013
GABRD	-0.15	0.86	0.77	0.96	0.86 (0.77-0.96)	7.3	0.0069
FRMD6	-0.19	0.83	0.75	0.92	0.83 (0.75-0.92)	13	0.00026
TRH	-0.09	0.91	0.86	0.97	0.91 (0.86-0.97)	9.4	0.0021
CXCL10	0.15	1.2	1	1.3	1.2 (1-1.3)	8.1	0.0044
PRINS	-0.32	0.72	0.58	0.91	0.72 (0.58-0.91)	7.6	0.0057
OXGR1	0.19	1.2	1.1	1.4	1.2 (1.1-1.4)	9.1	0.0026
CYP4F2	-0.15	0.86	0.79	0.94	0.86 (0.79-0.94)	11	0.00099
CD276	0.12	1.1	1	1.2	1.1 (1-1.2)	5.3	0.022
DHRS9	0.15	1.2	1.1	1.3	1.2 (1.1-1.3)	9.2	0.0025
CYP4F11	-0.13	0.88	0.8	0.97	0.88 (0.8-0.97)	6.2	0.012
PCDHB16	-0.17	0.84	0.71	1	0.84 (0.71-1)	4	0.045
SNORA31	-0.13	0.88	0.83	0.94	0.88 (0.83-0.94)	14	0.00022
BNC1	-0.35	0.7	0.55	0.9	0.7 (0.55-0.9)	7.8	0.0053
OGDHL	-0.12	0.89	0.8	0.98	0.89 (0.8-0.98)	5.2	0.023
EBF3	-0.13	0.88	0.8	0.98	0.88 (0.8-0.98)	5.9	0.015
ATP9A	-0.13	0.88	0.79	0.98	0.88 (0.79-0.98)	5.3	0.022
PPFIA2	-0.19	0.83	0.69	1	0.83 (0.69-1)	4	0.044
EGF	0.11	1.1	1	1.2	1.1 (1-1.2)	6.2	0.013
AHSP	-0.096	0.91	0.84	0.99	0.91 (0.84-0.99)	5.1	0.024
NECAB2	0.21	1.2	1	1.5	1.2 (1-1.5)	6.4	0.011
EBI3	0.2	1.2	1.1	1.4	1.2 (1.1-1.4)	9.2	0.0024
SNORA22	-0.12	0.89	0.82	0.97	0.89 (0.82-0.97)	7.2	0.0075
TGM3	0.11	1.1	1	1.2	1.1 (1-1.2)	3.9	0.047
UPK3A	0.12	1.1	1	1.2	1.1 (1-1.2)	5.6	0.018
MT1E	0.13	1.1	1	1.3	1.1 (1-1.3)	5.4	0.02
FST	-0.14	0.87	0.78	0.97	0.87 (0.78-0.97)	6.1	0.014
C15orf43	-0.26	0.77	0.61	0.97	0.77 (0.61-0.97)	5.1	0.024
ZNF648	-0.17	0.84	0.74	0.97	0.84 (0.74-0.97)	5.8	0.016
SNORA63	-0.14	0.87	0.8	0.95	0.87 (0.8-0.95)	9.5	0.0021
MIR718	0.39	1.5	1.1	2	1.5 (1.1-2)	6.6	0.01
LIFR	-0.13	0.88	0.8	0.96	0.88 (0.8-0.96)	7.4	0.0064
SIX3	-0.16	0.85	0.78	0.94	0.85 (0.78-0.94)	11	0.00074
SNORD74	-0.1	0.9	0.83	0.98	0.9 (0.83-0.98)	5.6	0.018
PGA3	0.17	1.2	1	1.4	1.2 (1-1.4)	5.2	0.022
IL33	-0.14	0.87	0.78	0.97	0.87 (0.78-0.97)	6.3	0.012
HOTAIR	-0.39	0.68	0.52	0.88	0.68 (0.52-0.88)	8.2	0.0043
PCDH18	-0.1	0.91	0.83	0.99	0.91 (0.83-0.99)	4.6	0.032
ADAMTS3	-0.14	0.87	0.8	0.95	0.87 (0.8-0.95)	10	0.0013
ASTN1	-0.23	0.79	0.68	0.92	0.79 (0.68-0.92)	9.3	0.0023
PDYN	0.26	1.3	1	1.6	1.3 (1-1.6)	4.9	0.027
COL3A1	-0.08	0.92	0.86	1	0.92 (0.86-1)	4.2	0.04
PURG	-0.19	0.82	0.73	0.92	0.82 (0.73-0.92)	11	0.00098
VENTX	0.13	1.1	1	1.2	1.1 (1-1.2)	9.1	0.0025
SIX4	-0.28	0.76	0.64	0.89	0.76 (0.64-0.89)	11	0.00086
HOXB5	0.097	1.1	1	1.2	1.1 (1-1.2)	9.1	0.0025
MGC39584	-0.13	0.88	0.79	0.98	0.88 (0.79-0.98)	5.5	0.019
CT45A1	0.098	1.1	1	1.2	1.1 (1-1.2)	4.8	0.028
DOK5	0.19	1.2	1	1.4	1.2 (1-1.4)	4.2	0.04
HOXB8	0.078	1.1	1	1.2	1.1 (1-1.2)	4.1	0.043
PGBD5	-0.15	0.86	0.77	0.96	0.86 (0.77-0.96)	7.1	0.0078
ELTD1	-0.12	0.88	0.8	0.98	0.88 (0.8-0.98)	5.6	0.018
ADAMTS18	-0.12	0.89	0.81	0.97	0.89 (0.81-0.97)	7.2	0.0072
FGF13	-0.14	0.87	0.79	0.95	0.87 (0.79-0.95)	9.5	0.0021
HOXB6	0.087	1.1	1	1.2	1.1 (1-1.2)	8.1	0.0045
UGT2B11	-0.08	0.92	0.86	0.99	0.92 (0.86-0.99)	5.6	0.018
SNORD113_3	-0.3	0.74	0.58	0.93	0.74 (0.58-0.93)	6.5	0.011
OR10H1	-0.18	0.84	0.72	0.96	0.84 (0.72-0.96)	6.1	0.013
ADAMTS15	-0.15	0.86	0.78	0.95	0.86 (0.78-0.95)	9.7	0.0018
EDN3	-0.14	0.87	0.75	1	0.87 (0.75-1)	3.9	0.049
AZGP1	-0.17	0.85	0.73	0.98	0.85 (0.73-0.98)	4.8	0.028
HRASLS	0.17	1.2	1	1.4	1.2 (1-1.4)	5.9	0.015
UNC93A	-0.28	0.75	0.57	0.99	0.75 (0.57-0.99)	4.2	0.039
IRX5	-0.091	0.91	0.84	0.99	0.91 (0.84-0.99)	5.1	0.024
MEG8	-0.13	0.88	0.8	0.97	0.88 (0.8-0.97)	6.3	0.012
SNORD113_1	-0.51	0.6	0.42	0.86	0.6 (0.42-0.86)	8	0.0048
SNORD113_4	-0.45	0.64	0.46	0.89	0.64 (0.46-0.89)	6.9	0.0085
OR2AT4	0.22	1.2	1	1.5	1.2 (1-1.5)	4	0.046
SNORD114_7	-0.41	0.66	0.49	0.89	0.66 (0.49-0.89)	7.5	0.0062
SNORD114_3	-0.3	0.74	0.58	0.95	0.74 (0.58-0.95)	5.4	0.02
SNORD113_2	-0.4	0.67	0.49	0.93	0.67 (0.49-0.93)	5.9	0.015
MIR128_2	-0.21	0.81	0.68	0.96	0.81 (0.68-0.96)	6.2	0.013
