# Supplementary material for: Identification and Validation of a Prognostic Risk-Scoring Model Based on Ferroptosis-Associated Cluster in Acute Myeloid Leukemia
Source: Front Cell Dev Biol. 2022 Jan 21;9:800267. doi: 10.3389/fcell.2021.800267 (PMC8814441; doi:10.3389/fcell.2021.800267)
Supplement: Supplementary file 7 [file DataSheet1.CSV]

	ID	Description	GeneRatio	BgRatio	pvalue	p.adjust	qvalue	geneID	Count
GO:0045229	GO:0045229	external encapsulating structure organization	67/863	396/18862	0.00000000000000000000859886249179189	0.0000000000000000421602227972556	0.000000000000000032929117626462	CAPN2/CTSS/TNFRSF1B/CST3/ITGB2/COL2A1/ITGAM/ITGAX/VCAN/ITGA7/LRP1/SULF2/COL16A1/CRISPLD2/CDH1/VCAM1/COL14A1/COL6A3/COL8A1/FBLN1/COL9A2/MMP19/PDGFRA/SULF1/THBS1/SCUBE1/COL1A1/COL12A1/HPSE2/FLRT2/ADAMTS2/CTSL/FBLN5/LAMB3/TGFBI/COL4A2/ADAMTS9/COL15A1/FKBP10/ADAMTS5/COL4A1/MFAP2/LAMC3/CTSV/FMOD/PDPN/TLL2/LAMA4/IBSP/SPINK5/MMP7/TGM3/COL5A1/KDR/BGN/COL1A2/ADAMTS3/COL3A1/MMP13/LUM/LAMB4/MMP16/ADAMTS18/F…	67
GO:0030198	GO:0030198	extracellular matrix organization	66/863	393/18862	0.0000000000000000000255993613222395	0.0000000000000000481295311142871	0.0000000000000000375914282756586	CAPN2/CTSS/TNFRSF1B/CST3/ITGB2/COL2A1/ITGAM/ITGAX/VCAN/ITGA7/LRP1/SULF2/COL16A1/CRISPLD2/CDH1/VCAM1/COL14A1/COL6A3/COL8A1/FBLN1/COL9A2/MMP19/PDGFRA/SULF1/THBS1/SCUBE1/COL1A1/COL12A1/HPSE2/FLRT2/ADAMTS2/CTSL/FBLN5/LAMB3/TGFBI/COL4A2/ADAMTS9/COL15A1/FKBP10/ADAMTS5/COL4A1/MFAP2/LAMC3/CTSV/FMOD/PDPN/TLL2/LAMA4/IBSP/SPINK5/MMP7/COL5A1/KDR/BGN/COL1A2/ADAMTS3/COL3A1/MMP13/LUM/LAMB4/MMP16/ADAMTS18/FOXF2/…	66
GO:0043062	GO:0043062	extracellular structure organization	66/863	394/18862	0.000000000000000000029449029847616	0.0000000000000000481295311142871	0.0000000000000000375914282756586	CAPN2/CTSS/TNFRSF1B/CST3/ITGB2/COL2A1/ITGAM/ITGAX/VCAN/ITGA7/LRP1/SULF2/COL16A1/CRISPLD2/CDH1/VCAM1/COL14A1/COL6A3/COL8A1/FBLN1/COL9A2/MMP19/PDGFRA/SULF1/THBS1/SCUBE1/COL1A1/COL12A1/HPSE2/FLRT2/ADAMTS2/CTSL/FBLN5/LAMB3/TGFBI/COL4A2/ADAMTS9/COL15A1/FKBP10/ADAMTS5/COL4A1/MFAP2/LAMC3/CTSV/FMOD/PDPN/TLL2/LAMA4/IBSP/SPINK5/MMP7/COL5A1/KDR/BGN/COL1A2/ADAMTS3/COL3A1/MMP13/LUM/LAMB4/MMP16/ADAMTS18/FOXF2/…	66
GO:0050808	GO:0050808	synapse organization	61/863	412/18862	0.000000000000000376445487929184	0.000000000000461428056829197	0.00000000000036039702239115	POU4F1/C5AR1/LILRB2/CX3CR1/ITGAM/NLGN1/ROBO2/IL10/CAMK1/CDH1/LRRK2/PCDHB11/NFASC/FCGR2B/LRRN1/EPHB2/C1QA/PCLO/SLC6A1/SHANK2/PCDHB9/INA/CTTN/TMEM108/FLRT2/NTRK2/NRCAM/PTPRD/APOE/TREM2/C1QL1/COL4A1/FLRT3/PCDHB10/DKK1/PCDHB5/SYNDIG1/NLGN4X/GABRA2/PCDHB14/PCDHB16/PCDHB13/PPFIA2/SIX1/SDK2/NFIA/GPC6/C1QC/PCDHB3/SIX4/IGSF21/LRFN2/PCDHB2/DSCAM/CDH9/PCDHB4/FGF13/SLITRK1/PTN/GABRG2/SLITRK6	61
GO:0098742	GO:0098742	cell-cell adhesion via plasma-membrane adhesion molecules	46/863	273/18862	0.0000000000000142635287764762	0.0000000000119013785831271	0.00000000000929553662857676	ITGB2/ITGAM/NLGN1/KLF4/ROBO2/IL1RN/ROBO1/IL10/CDH1/VCAM1/PCDHB11/SELE/CDH4/PCDH10/TENM2/PCDHB9/DAB1/CDH11/PTPRD/CDH6/CD209/FLRT3/PCDHB10/PCDHGA2/PCDHB5/PCDHB12/CADM3/PCDHB14/PCDHGA3/PCDHB16/PCDHB13/TRO/CNTN4/SDK2/GPC6/ADIPOQ/PCDH18/PCDHB3/IGSF21/PCDHB2/DSCAM/CDH9/PCDHB4/SLITRK1/PCDH15/PCDHB8	46
GO:0007416	GO:0007416	synapse assembly	36/863	173/18862	0.0000000000000145641997753951	0.0000000000119013785831271	0.00000000000929553662857676	POU4F1/NLGN1/ROBO2/CDH1/PCDHB11/LRRN1/EPHB2/PCLO/SHANK2/PCDHB9/FLRT2/NTRK2/NRCAM/PTPRD/FLRT3/PCDHB10/PCDHB5/SYNDIG1/NLGN4X/GABRA2/PCDHB14/PCDHB16/PCDHB13/SIX1/SDK2/GPC6/PCDHB3/SIX4/PCDHB2/DSCAM/CDH9/PCDHB4/FGF13/SLITRK1/GABRG2/SLITRK6	36
GO:0034329	GO:0034329	cell junction assembly	57/863	425/18862	0.000000000000273508682530969	0.000000000191573295778477	0.000000000149627757450776	GPBAR1/POU4F1/TRPV4/S100A10/NLGN1/EPB41L3/ROBO2/LRP1/COL16A1/CDH1/ZNF703/PCDHB11/PTPRO/SDC4/LRRN1/EPHB2/PCLO/GJA1/THBS1/SHANK2/PCDHB9/CDH11/CTTN/THY1/FLRT2/NTRK2/LAMB3/NRCAM/PTPRD/CDH6/FLRT3/PCDHB10/PCDHB5/ACVRL1/SYNDIG1/NLGN4X/GABRA2/PCDHB14/PCDHB16/POF1B/PCDHB13/SIX1/SDK2/GPC6/LIMCH1/KDR/EPHA3/PCDHB3/SIX4/PCDHB2/DSCAM/CDH9/PCDHB4/FGF13/SLITRK1/GABRG2/SLITRK6	57
GO:0001819	GO:0001819	positive regulation of cytokine production	53/863	437/18862	0.0000000000920909366281241	0.0000000564402327859616	0.0000000440824772964626	FCER1G/SCIMP/SIGLEC16/SLC11A1/CASP1/C5AR1/PTAFR/FGR/TLR4/CD14/LILRB2/CLEC7A/TYROBP/CD86/TLR8/HMOX1/TLR5/LBP/LILRB1/NLRC4/NLRP12/NOD2/CEBPB/APOA2/LRP1/CD4/LY96/C3AR1/LILRA5/SULF2/FCN1/IL10/AIM2/NFAM1/MNDA/TLR7/FFAR2/SULF1/THBS1/LEP/TWIST1/CCR2/TREM2/ALOX15B/CD276/EBI3/ADIPOQ/IL33/LUM/ADCYAP1/CLEC6A/IDO1/POSTN	53
GO:0007156	GO:0007156	homophilic cell adhesion via plasma membrane adhesion molecules	30/863	167/18862	0.000000000112717956921094	0.0000000614062380871251	0.0000000479611610852563	ROBO2/ROBO1/CDH1/PCDHB11/CDH4/PCDH10/PCDHB9/CDH11/CDH6/PCDHB10/PCDHGA2/PCDHB5/PCDHB12/CADM3/PCDHB14/PCDHGA3/PCDHB16/PCDHB13/TRO/CNTN4/SDK2/PCDH18/PCDHB3/IGSF21/PCDHB2/DSCAM/CDH9/PCDHB4/PCDH15/PCDHB8	30
GO:0090596	GO:0090596	sensory organ morphogenesis	37/863	244/18862	0.000000000133338804240508	0.0000000653760157191213	0.0000000510617441923126	MAFB/COL2A1/MYO7A/MFSD2A/EYA1/RORB/COL8A1/EPHB2/GLI3/ROR2/THY1/THRB/NTRK2/TWIST1/HMX3/MFAP2/NKX3-2/DLL1/FZD3/LRIG3/MFRP/SIX1/SIX2/TBX18/SDK2/COL5A1/SIX3/SIX4/GLI2/RS1/DSCAM/FOXF2/HMX2/VAX2/PTN/SLITRK6/HCN1	37
GO:0043312	GO:0043312	neutrophil degranulation	56/863	485/18862	0.000000000180092816850632	0.0000000798125944037916	0.0000000623373913803565	CTSZ/FCER1G/LGALS3/CFP/CTSB/S100A11/PSAP/CTSS/SLC11A1/CD68/C5AR1/PTAFR/TNFRSF1B/FGR/FGL2/COTL1/HK3/ANXA2/SIGLEC9/CD14/LILRB2/CST3/ITGB2/TYROBP/SERPINA1/ITGAM/GRN/ITGAX/FCGR2A/LILRB3/CTSD/FPR1/CYBB/C3AR1/TICAM2/CD93/FCN1/CDA/CRISPLD2/LYZ/S100A9/SIRPB1/NFAM1/NFASC/ALOX5/HSPA6/CR1/MNDA/RAB31/MCEMP1/S100A8/FPR2/S100A12/SIGLEC5/CHRNB4/OLFM4	56
GO:0042119	GO:0042119	neutrophil activation	57/863	500/18862	0.000000000202113585511697	0.0000000798125944037916	0.0000000623373913803565	CTSZ/FCER1G/LGALS3/CFP/CTSB/S100A11/PSAP/CTSS/SLC11A1/CD68/C5AR1/PTAFR/TNFRSF1B/FGR/FGL2/COTL1/HK3/ANXA2/SIGLEC9/CD14/LILRB2/CST3/ITGB2/TYROBP/SERPINA1/ITGAM/GRN/ITGAX/FCGR2A/LILRB3/CTSD/FPR1/CYBB/C3AR1/TICAM2/CD93/FCN1/CDA/CRISPLD2/LYZ/S100A9/SIRPB1/NFAM1/NFASC/ALOX5/HSPA6/CR1/FCGR2B/MNDA/RAB31/MCEMP1/S100A8/FPR2/S100A12/SIGLEC5/CHRNB4/OLFM4	57
GO:0007162	GO:0007162	negative regulation of cell adhesion	41/863	295/18862	0.000000000213457093143812	0.0000000798125944037916	0.0000000623373913803565	LGALS3/SPOCK1/FGL2/LGALS1/TRPV4/LILRB2/CD86/LILRB1/KLF4/IL1RN/CEBPB/LRP1/VSIG4/BCL6/IL10/SERPINE2/CDH1/ZNF703/PTPRO/SDC4/CR1/FCGR2B/FBLN1/GLI3/THBS1/AJAP1/COL1A1/DAB1/LILRB4/ADAMDEC1/SCGB1A1/TGFBI/CXCL12/ACVRL1/C1QTNF1/ADIPOQ/DSCAM/ADAMTS18/PRKG1/IDO1/POSTN	41
GO:0002283	GO:0002283	neutrophil activation involved in immune response	56/863	488/18862	0.000000000227896455568648	0.0000000798125944037916	0.0000000623373913803565	CTSZ/FCER1G/LGALS3/CFP/CTSB/S100A11/PSAP/CTSS/SLC11A1/CD68/C5AR1/PTAFR/TNFRSF1B/FGR/FGL2/COTL1/HK3/ANXA2/SIGLEC9/CD14/LILRB2/CST3/ITGB2/TYROBP/SERPINA1/ITGAM/GRN/ITGAX/FCGR2A/LILRB3/CTSD/FPR1/CYBB/C3AR1/TICAM2/CD93/FCN1/CDA/CRISPLD2/LYZ/S100A9/SIRPB1/NFAM1/NFASC/ALOX5/HSPA6/CR1/MNDA/RAB31/MCEMP1/S100A8/FPR2/S100A12/SIGLEC5/CHRNB4/OLFM4	56
GO:0032496	GO:0032496	response to lipopolysaccharide	43/863	326/18862	0.000000000415664543386032	0.000000135866883748114	0.000000106118428690413	SCIMP/CAPN2/SLC11A1/CASP1/CD68/C5AR1/PTAFR/TNFRSF1B/TLR4/CD14/LILRB2/HCK/CX3CR1/CD86/LBP/LILRB1/NOD2/CEBPB/LY96/TICAM2/IL10/S100A9/VCAM1/CPS1/SELE/LY86/PENK/CCR5/GJA1/S100A8/APOB/PTGFR/SCGB1A1/TREM2/ADM/MRC1/CXCL10/IL36A/SASH1/PLSCR4/PPARGC1A/IDO1/DEFA3	43
GO:0002446	GO:0002446	neutrophil mediated immunity	56/863	499/18862	0.000000000529452504166167	0.00000016224410174542	0.000000126720276983981	CTSZ/FCER1G/LGALS3/CFP/CTSB/S100A11/PSAP/CTSS/SLC11A1/CD68/C5AR1/PTAFR/TNFRSF1B/FGR/FGL2/COTL1/HK3/ANXA2/SIGLEC9/CD14/LILRB2/CST3/ITGB2/TYROBP/SERPINA1/ITGAM/GRN/ITGAX/FCGR2A/LILRB3/CTSD/FPR1/CYBB/C3AR1/TICAM2/CD93/FCN1/CDA/CRISPLD2/LYZ/S100A9/SIRPB1/NFAM1/NFASC/ALOX5/HSPA6/CR1/MNDA/RAB31/MCEMP1/S100A8/FPR2/S100A12/SIGLEC5/CHRNB4/OLFM4	56
GO:0002237	GO:0002237	response to molecule of bacterial origin	44/863	346/18862	0.000000000841818795570344	0.000000242790444393023	0.00000018963076026532	SCIMP/CAPN2/SLC11A1/CASP1/CD68/C5AR1/PTAFR/TNFRSF1B/TLR4/CD14/LILRB2/HCK/CX3CR1/CD86/LBP/LILRB1/NOD2/CEBPB/LY96/TICAM2/IL10/S100A9/VCAM1/CPS1/SELE/FCGR2B/LY86/PENK/CCR5/GJA1/S100A8/APOB/PTGFR/SCGB1A1/TREM2/ADM/MRC1/CXCL10/IL36A/SASH1/PLSCR4/PPARGC1A/IDO1/DEFA3	44
GO:0042116	GO:0042116	macrophage activation	22/863	102/18862	0.000000000957954451839324	0.000000260936148742678	0.000000203803409110612	SLC11A1/C5AR1/TLR4/ITGB2/TYROBP/ITGAM/GRN/TLR8/LBP/VSIG4/CD93/IL10/LRRK2/FCGR2B/C1QA/TLR7/THBS1/IL31RA/FPR2/TREM2/MIR130A/IL33	22
GO:0032602	GO:0032602	chemokine production	21/863	95/18862	0.00000000142890902744409	0.000000368733734818863	0.000000287998395669896	MEFV/TLR4/CLEC7A/HMOX1/LBP/KLF4/NOD2/LRP1/IL10/S100A9/TLR7/FFAR2/LILRB4/S100A8/TWIST1/TREM2/ALOX15B/ADIPOQ/IL33/ADCYAP1/POSTN	21
GO:0050866	GO:0050866	negative regulation of cell activation	31/863	200/18862	0.00000000244299589734763	0.00000059890044423477	0.000000467769424976351	LGALS3/FGR/FGL2/LILRB2/TYROBP/GRN/CD86/HMOX1/LILRB1/LST1/CEBPB/VSIG4/BCL6/IL10/SERPINE2/SDC4/CR1/FCGR2B/MNDA/GLI3/PDGFRA/LILRB4/IL31RA/SCGB1A1/CCR2/APOE/C1QTNF1/MIR130A/ADAMTS18/PRKG1/IDO1	31
GO:0031589	GO:0031589	cell-substrate adhesion	44/863	359/18862	0.00000000269035285550167	0.000000628133335739271	0.000000490601688637347	SPOCK1/LGALS1/ONECUT2/RRAS/ITGB2/S100A10/MEGF9/ITGA7/LRP1/BCL6/COL16A1/VCAM1/PTPRO/SDC4/VWA2/COL8A1/FBLN1/RIN2/THBS1/AJAP1/COL1A1/CTTN/ATP1B2/THY1/FUT1/FBLN5/LAMB3/FREM1/SIGLEC1/ADAMTS9/LAMC3/ACVRL1/PDPN/PPFIA2/LIMCH1/KDR/EPHA3/OLFM4/COL3A1/ITGBL1/MSLN/LAMB4/POSTN/PTN	44
GO:0016339	GO:0016339	calcium-dependent cell-cell adhesion via plasma membrane cell adhesion molecules	14/863	43/18862	0.00000000360113677929434	0.000000802562437676371	0.000000626839024070469	NLGN1/PCDHB11/PCDHB9/CDH11/CDH6/PCDHB10/PCDHB5/PCDHB14/PCDHB16/PCDHB13/PCDHB3/PCDHB2/CDH9/PCDHB4	14
GO:0048568	GO:0048568	embryonic organ development	47/863	412/18862	0.00000000794065120712138	0.00000169273968993548	0.00000132210934057243	MAFB/COL2A1/MYO7A/CEBPB/PHLDA2/IL10/PBX1/EYA1/EPHB2/GLI3/ZFPM2/PDGFRA/TEAD1/ROR2/SATB2/TWIST1/HEY2/ADM/HMX3/MFAP2/NKX3-2/HOXB7/BMP5/IGF2/DLL1/FZD3/NR2F2/LRIG3/SIX1/SIX2/TBX18/KDR/SIX3/SIX4/ALX3/HOXB5/GLI2/HOXB8/MMP16/FOXF2/HOXB6/HMX2/VAX2/HOXA11/TBX20/IRX5/SLITRK6	47
GO:0002683	GO:0002683	negative regulation of immune system process	46/863	403/18862	0.0000000112685342855493	0.00000223906166746996	0.00000174881250925979	LGALS3/CD68/MAFB/FGR/FGL2/TLR4/LILRB2/TYROBP/GRN/CD86/HMOX1/LILRB3/SAMHD1/LILRB1/LST1/NOD2/CEBPB/APOA2/VSIG4/BCL6/IL10/SDC4/CR1/FCGR2B/MNDA/GLI3/THBS1/LILRB4/IL31RA/THY1/SLIT2/SCGB1A1/CCR2/CXCL12/TMEM176B/BMP5/SPINK5/TMEM176A/MIR130A/ADIPOQ/C4BPA/C1QC/IL33/COL3A1/ADCYAP1/IDO1	46
GO:0001501	GO:0001501	skeletal system development	52/863	486/18862	0.0000000114167941437383	0.00000223906166746996	0.00000174881250925979	ZNF385A/FGR/ANXA2/TRPV4/BMP3/TYROBP/COL2A1/VCAN/LILRB1/SULF2/HHIP/DLL3/PBX1/GLI3/COL9A2/PDGFRA/GJA1/SULF1/COL1A1/ROR2/CDH11/LEP/SATB2/TWIST1/TGFBI/FREM1/NKX3-2/HOXB7/ACVRL1/KIAA1217/BMP5/IGF2/CYTL1/SIX1/SIX2/FST/BGN/COL1A2/COL3A1/MMP13/LUM/SIX4/ALX3/HOXB5/GLI2/HOXB8/MMP16/HOXB6/PLS3/GDF6/HOXA11/IRX5	52
GO:0048706	GO:0048706	embryonic skeletal system development	22/863	117/18862	0.0000000142825072442169	0.00000269335126993829	0.00000210363406293365	COL2A1/SULF2/PBX1/GLI3/PDGFRA/SULF1/COL1A1/SATB2/TWIST1/NKX3-2/HOXB7/KIAA1217/SIX1/SIX2/SIX4/ALX3/HOXB5/HOXB8/MMP16/HOXB6/HOXA11/IRX5	22
GO:0032642	GO:0032642	regulation of chemokine production	19/863	89/18862	0.0000000158831960841281	0.00000287423849961899	0.00000224491549998688	MEFV/TLR4/CLEC7A/HMOX1/LBP/KLF4/NOD2/LRP1/IL10/TLR7/FFAR2/LILRB4/TWIST1/TREM2/ALOX15B/ADIPOQ/IL33/ADCYAP1/POSTN	19
GO:0006898	GO:0006898	receptor-mediated endocytosis	40/863	328/18862	0.0000000164141705056765	0.00000287423849961899	0.00000224491549998688	FCER1G/CD163/MSR1/ANXA2/CD14/MARCO/ITGB2/ITGAM/CXCL16/LILRB1/LRP1/FCGR1B/SELE/FCGR2B/RAB31/TF/LILRB4/CTTN/LDLRAD3/FPR2/TMEM108/APOB/CTSL/COLEC12/SIGLEC1/APOE/ADM/DKK1/MRC1/SCGB3A2/GSG1L/DLL1/EGF/NECAB2/APOC1/IGKV2-28/ADIPOQ/IGHV2-70/CD207/IGKV2D-28	40
GO:0022407	GO:0022407	regulation of cell-cell adhesion	48/863	437/18862	0.000000018500693310331	0.00000305400029367673	0.00000238531791886728	LGALS3/PTAFR/FGL2/LGALS1/TRPV4/LILRB2/ITGB2/CD1D/CD86/LILRB1/KLF4/NOD2/IL1RN/CEBPB/CD4/VSIG4/BCL6/IL10/SERPINE2/CDH1/VCAM1/SIRPB1/ZNF703/SELE/ALOX5/SDC4/CR1/FCGR2B/GLI3/LILRB4/LEP/THY1/SCGB1A1/MAGI1/CCR2/CD209/CXCL12/EFNB3/C1QTNF1/PDPN/IGF2/CD276/EBI3/ADIPOQ/GLI2/ADAMTS18/PRKG1/IDO1	48
GO:0002697	GO:0002697	regulation of immune effector process	50/863	465/18862	0.0000000186865202550075	0.00000305400029367673	0.00000238531791886728	SCIMP/LGALS3/CFP/C5AR1/PTAFR/TNFRSF1B/FGR/FGL2/CD5L/TLR4/CLEC7A/ITGB2/TYROBP/CD1D/ITGAM/GRN/CD86/HMOX1/LBP/LILRB1/NOD2/APOA2/C3AR1/C2/VSIG4/BCL6/IL10/CFI/AIM2/CR1/FCGR2B/C1QA/FFAR2/LILRB4/LEP/CD1B/CD1A/CCR2/CPN2/TRIL/SPINK5/C7/IGKV2-28/C4BPA/CD1E/C1QC/IL33/IGHV2-70/IGKV2D-28/AZGP1	50
GO:0014002	GO:0014002	astrocyte development	13/863	42/18862	0.0000000261455901063197	0.00000413522026746082	0.00000322980158936472	C5AR1/TLR4/GRN/LRP1/S100A9/C1QA/ROR2/S100A8/EGFR/FPR2/TREM2/LAMC3/DLL1	13
GO:0071219	GO:0071219	cellular response to molecule of bacterial origin	30/863	209/18862	0.0000000270800705835807	0.000004149174564728	0.00000324070055207456	SCIMP/CAPN2/CASP1/CD68/PTAFR/TNFRSF1B/TLR4/CD14/LILRB2/HCK/CX3CR1/CD86/LBP/LILRB1/NOD2/CEBPB/LY96/TICAM2/IL10/FCGR2B/LY86/CCR5/TREM2/MRC1/CXCL10/IL36A/SASH1/PLSCR4/PPARGC1A/DEFA3	30
GO:0043583	GO:0043583	ear development	29/863	202/18862	0.0000000459015801604037	0.00000681986204625634	0.00000532663312993775	MAFB/COL2A1/KCNQ1/MYO7A/SDC4/EYA1/EPHB2/GLI3/BMPER/ROR2/MYCL/TWIST1/HEY2/HMX3/NKX3-2/ESRP1/CYTL1/DLL1/FZD3/LRIG3/SIX1/SIX2/TBX18/SLC25A27/SIX4/GLI2/HMX2/PCDH15/SLITRK6	29
GO:0048562	GO:0048562	embryonic organ morphogenesis	35/863	277/18862	0.0000000531869040621933	0.00000766986442990981	0.00000599052498384703	MAFB/COL2A1/MYO7A/EYA1/EPHB2/GLI3/PDGFRA/ROR2/SATB2/TWIST1/HMX3/MFAP2/NKX3-2/HOXB7/DLL1/FZD3/LRIG3/SIX1/SIX2/TBX18/SIX3/SIX4/ALX3/HOXB5/GLI2/HOXB8/MMP16/FOXF2/HOXB6/HMX2/VAX2/HOXA11/TBX20/IRX5/SLITRK6	35
GO:0050673	GO:0050673	epithelial cell proliferation	46/863	428/18862	0.0000000706773357658657	0.00000990088506457256	0.00000773305706815697	GPBAR1/C5AR1/TLR4/GRN/TNFSF12/HMOX1/VDR/NOD2/CEBPB/ROBO1/SULF2/FGF7/IL10/CDKN2B/ZNF703/ALOX5/COL8A1/GJA1/BMPER/SULF1/THBS1/CCND1/LEP/EGFR/FUT1/TWIST1/IGFBP3/PRKD1/IRF6/CXCL12/APOE/ZBED9/AGTR1/ACVRL1/BMP5/IGF2/NR2F2/CCL24/EGF/SIX1/FST/MIR130A/KDR/SIX4/VIP/PTN	46
GO:0006968	GO:0006968	cellular defense response	14/863	54/18862	0.0000000932151747933258	0.0000125116324631279	0.0000097721736210611	CD300C/NCF1/NCF2/C5AR1/CD5L/LILRB2/CX3CR1/TYROBP/LBP/LY96/MNDA/CCR5/CCR2/IL33	14
GO:0071216	GO:0071216	cellular response to biotic stimulus	31/863	233/18862	0.0000000946275211358771	0.0000125116324631279	0.0000097721736210611	SCIMP/CAPN2/CASP1/CD68/PTAFR/TNFRSF1B/TLR4/CD14/LILRB2/HCK/CLEC7A/CX3CR1/CD86/LBP/LILRB1/NOD2/CEBPB/LY96/TICAM2/IL10/FCGR2B/LY86/CCR5/TREM2/MRC1/CXCL10/IL36A/SASH1/PLSCR4/PPARGC1A/DEFA3	31
GO:0071222	GO:0071222	cellular response to lipopolysaccharide	28/863	197/18862	0.0000000969696172953012	0.0000125116324631279	0.0000097721736210611	SCIMP/CAPN2/CASP1/CD68/PTAFR/TNFRSF1B/TLR4/CD14/LILRB2/HCK/CX3CR1/CD86/LBP/LILRB1/NOD2/CEBPB/LY96/TICAM2/IL10/LY86/CCR5/MRC1/CXCL10/IL36A/SASH1/PLSCR4/PPARGC1A/DEFA3	28
GO:0008217	GO:0008217	regulation of blood pressure	26/863	177/18862	0.000000142266320279217	0.0000178854299571539	0.0000139693622989417	CTSZ/SCPEP1/PTAFR/HMOX1/CES1/KLK1/NMU/PTPRO/GJA1/SGK1/LEP/ENPEP/ARHGAP42/AVPR1B/ADM/AGTR1/ACVRL1/DLL1/NR2F2/CYP4F2/ADIPOQ/COL1A2/EDNRA/EDN3/POSTN/NPY	26
GO:0022408	GO:0022408	negative regulation of cell-cell adhesion	27/863	189/18862	0.000000147287144003816	0.0000180537216762678	0.0000141008060496285	LGALS3/FGL2/TRPV4/LILRB2/CD86/LILRB1/KLF4/IL1RN/CEBPB/VSIG4/BCL6/IL10/SERPINE2/CDH1/ZNF703/SDC4/CR1/FCGR2B/GLI3/LILRB4/SCGB1A1/CXCL12/C1QTNF1/ADIPOQ/ADAMTS18/PRKG1/IDO1	27
GO:0030595	GO:0030595	leukocyte chemotaxis	30/863	226/18862	0.000000159977779354704	0.0000191310012725881	0.0000149422120999335	FCER1G/LGALS3/C5AR1/CCR1/ITGB2/CXCL16/LBP/NOD2/C3AR1/IL10/S100A9/PTPRO/ALOX5/CCL18/CCR5/FFAR2/THBS1/S100A8/CCL22/CCL23/FPR2/SLIT2/S100A12/CCR2/CXCL12/CXCL10/CCL24/F7/EDN3/PTN	30
GO:0007411	GO:0007411	axon guidance	34/863	277/18862	0.000000166557936248977	0.0000194436562244937	0.0000151864103276636	DOK2/ROBO2/ROBO1/UNC5A/LRP1/PTPRO/NFASC/CDH4/EPHB2/GLI3/DAB1/KIF5A/SLIT2/FLRT2/ARTN/GFRA1/NRCAM/NRXN3/SEMA6D/CXCL12/EFNB3/FLRT3/CHL1/TMEFF1/EGR2/FZD3/SPTB/FEZ1/SEMA5B/CNTN4/EPHA3/GLI2/DOK5/DSCAM	34
GO:0097485	GO:0097485	neuron projection guidance	34/863	278/18862	0.000000181650873355689	0.0000207124240014638	0.0000161773776564993	DOK2/ROBO2/ROBO1/UNC5A/LRP1/PTPRO/NFASC/CDH4/EPHB2/GLI3/DAB1/KIF5A/SLIT2/FLRT2/ARTN/GFRA1/NRCAM/NRXN3/SEMA6D/CXCL12/EFNB3/FLRT3/CHL1/TMEFF1/EGR2/FZD3/SPTB/FEZ1/SEMA5B/CNTN4/EPHA3/GLI2/DOK5/DSCAM	34
GO:0060326	GO:0060326	cell chemotaxis	36/863	306/18862	0.000000210716478571106	0.0000234805203280485	0.0000183393911253991	FCER1G/LGALS3/C5AR1/CCR1/ITGB2/CX3CR1/CXCL16/LBP/NOD2/C3AR1/IL10/S100A9/VCAM1/PTPRO/ALOX5/CCL18/PDGFRA/CCR5/FFAR2/THBS1/S100A8/CCL22/CCL23/FPR2/SLIT2/PRKD1/S100A12/CCR2/CXCL12/AGTR1/CXCL10/CCL24/F7/KDR/EDN3/PTN	36
GO:0007160	GO:0007160	cell-matrix adhesion	30/863	230/18862	0.000000235916729308265	0.0000257044383066316	0.0000200763757011337	ONECUT2/RRAS/ITGB2/S100A10/ITGA7/LRP1/BCL6/COL16A1/VCAM1/SDC4/VWA2/RIN2/THBS1/AJAP1/CTTN/THY1/FUT1/FBLN5/FREM1/SIGLEC1/ADAMTS9/ACVRL1/PPFIA2/LIMCH1/KDR/EPHA3/COL3A1/ITGBL1/MSLN/POSTN	30
GO:0007159	GO:0007159	leukocyte cell-cell adhesion	40/863	366/18862	0.000000326120244188452	0.0000335606695572974	0.0000262124619404764	LGALS3/PTAFR/FGL2/LGALS1/LILRB2/ITGB2/CX3CR1/CD1D/CD86/LILRB1/KLF4/NOD2/CEBPB/CD4/VSIG4/BCL6/IL10/S100A9/VCAM1/SIRPB1/SELE/ALOX5/SDC4/CR1/FCGR2B/GLI3/LILRB4/S100A8/LEP/THY1/SCGB1A1/CCR2/CD209/CXCL12/EFNB3/IGF2/CD276/EBI3/GLI2/IDO1	40
GO:0050727	GO:0050727	regulation of inflammatory response	40/863	366/18862	0.000000326120244188452	0.0000335606695572974	0.0000262124619404764	CASP1/TNFRSF1B/MEFV/TLR4/HCK/CASP5/GRN/LBP/NLRP12/KLF4/NOD2/CEBPB/LILRA5/BCL6/IL10/S100A9/LRRK2/SELE/ALOX5/FCGR2B/FFAR4/TLR7/FFAR2/S100A8/EGFR/FPR2/SCGB1A1/S100A12/CCR2/APOE/TREM2/PTGIS/AGTR1/CCL24/IL22RA2/CASP12/ADIPOQ/IL33/ADCYAP1/IDO1	40
GO:0050670	GO:0050670	regulation of lymphocyte proliferation	29/863	221/18862	0.000000328556422343519	0.0000335606695572974	0.0000262124619404764	LGALS3/TNFRSF1B/TLR4/LILRB2/TYROBP/CD1D/CD86/LILRB1/LST1/CEBPB/CD4/VSIG4/BCL6/CDKN1A/IL10/VCAM1/SDC4/CR1/FCGR2B/MNDA/LILRB4/LEP/SCGB1A1/CCR2/CD209/IGF2/CD276/EBI3/IDO1	29
GO:0032722	GO:0032722	positive regulation of chemokine production	14/863	60/18862	0.000000385761420142896	0.0000385997600604208	0.0000301482287106306	TLR4/CLEC7A/HMOX1/LBP/NOD2/LRP1/TLR7/FFAR2/TWIST1/ALOX15B/ADIPOQ/IL33/ADCYAP1/POSTN	14
GO:0032944	GO:0032944	regulation of mononuclear cell proliferation	29/863	223/18862	0.000000398137394893382	0.000039041352943245	0.0000304931335288868	LGALS3/TNFRSF1B/TLR4/LILRB2/TYROBP/CD1D/CD86/LILRB1/LST1/CEBPB/CD4/VSIG4/BCL6/CDKN1A/IL10/VCAM1/SDC4/CR1/FCGR2B/MNDA/LILRB4/LEP/SCGB1A1/CCR2/CD209/IGF2/CD276/EBI3/IDO1	29
GO:0048839	GO:0048839	inner ear development	25/863	176/18862	0.000000472320560544971	0.0000452332367687882	0.0000353292861223207	MAFB/COL2A1/KCNQ1/MYO7A/SDC4/EPHB2/GLI3/BMPER/ROR2/MYCL/HEY2/HMX3/ESRP1/CYTL1/DLL1/FZD3/LRIG3/SIX1/TBX18/SLC25A27/SIX4/GLI2/HMX2/PCDH15/SLITRK6	25
GO:1903037	GO:1903037	regulation of leukocyte cell-cell adhesion	37/863	330/18862	0.000000479732472359165	0.0000452332367687882	0.0000353292861223207	LGALS3/PTAFR/FGL2/LGALS1/LILRB2/ITGB2/CD1D/CD86/LILRB1/KLF4/NOD2/CEBPB/CD4/VSIG4/BCL6/IL10/VCAM1/SIRPB1/SELE/ALOX5/SDC4/CR1/FCGR2B/GLI3/LILRB4/LEP/THY1/SCGB1A1/CCR2/CD209/CXCL12/EFNB3/IGF2/CD276/EBI3/GLI2/IDO1	37
GO:0002523	GO:0002523	leukocyte migration involved in inflammatory response	8/863	18/18862	0.00000054033844456686	0.0000499864036549304	0.0000390417330950196	ITGB2/LBP/S100A9/SELE/ALOX5/FFAR2/S100A8/PTN	8
GO:0048592	GO:0048592	eye morphogenesis	22/863	143/18862	0.000000572877755883511	0.0000510967923680941	0.0000399089989233501	MYO7A/MFSD2A/RORB/COL8A1/EPHB2/GLI3/THY1/THRB/NTRK2/TWIST1/MFAP2/DLL1/MFRP/SDK2/COL5A1/SIX3/RS1/DSCAM/FOXF2/VAX2/PTN/HCN1	22
GO:0050678	GO:0050678	regulation of epithelial cell proliferation	40/863	374/18862	0.000000573184495257021	0.0000510967923680941	0.0000399089989233501	GPBAR1/C5AR1/TLR4/GRN/TNFSF12/HMOX1/VDR/NOD2/ROBO1/SULF2/FGF7/IL10/CDKN2B/ZNF703/ALOX5/GJA1/SULF1/THBS1/CCND1/LEP/EGFR/FUT1/TWIST1/PRKD1/CXCL12/APOE/ZBED9/AGTR1/ACVRL1/BMP5/IGF2/NR2F2/CCL24/EGF/SIX1/MIR130A/KDR/SIX4/VIP/PTN	40
GO:0070663	GO:0070663	regulation of leukocyte proliferation	30/863	241/18862	0.000000651576342614695	0.000057047835854283	0.0000445570438803056	LGALS3/TNFRSF1B/TLR4/LILRB2/TYROBP/CD1D/CD86/LILRB1/LST1/CEBPB/CD4/VSIG4/BCL6/CDKN1A/IL10/VCAM1/SDC4/CR1/FCGR2B/MNDA/LILRB4/LEP/SCGB1A1/CCR2/CD209/IGF2/CD276/EBI3/IL33/IDO1	30
GO:0030199	GO:0030199	collagen fibril organization	13/863	54/18862	0.000000681964439271445	0.0000586609060657526	0.0000458169276097787	COL2A1/COL14A1/COL1A1/COL12A1/ADAMTS2/FKBP10/FMOD/COL5A1/COL1A2/ADAMTS3/COL3A1/LUM/DPT	13
GO:0048708	GO:0048708	astrocyte differentiation	15/863	72/18862	0.00000071741875437663	0.0000606466233225623	0.0000473678662145586	C5AR1/TLR4/GRN/LRP1/SERPINE2/S100A9/C1QA/DAB1/ROR2/S100A8/EGFR/FPR2/TREM2/LAMC3/DLL1	15
GO:0002695	GO:0002695	negative regulation of leukocyte activation	25/863	182/18862	0.000000895008225761308	0.000072106860243049	0.0000563188504490725	LGALS3/FGR/FGL2/LILRB2/TYROBP/GRN/CD86/HMOX1/LILRB1/LST1/CEBPB/VSIG4/BCL6/IL10/SDC4/CR1/FCGR2B/MNDA/GLI3/LILRB4/IL31RA/SCGB1A1/CCR2/MIR130A/IDO1	25
GO:0006909	GO:0006909	phagocytosis	40/863	381/18862	0.000000923233765969574	0.000072106860243049	0.0000563188504490725	FCER1G/SLC11A1/NCF2/MSR1/FGR/TLR4/CD14/MARCO/HCK/CLEC7A/ITGB2/TYROBP/ITGAM/FCGR2A/LBP/NOD2/MYO7A/RAB39A/APOA2/PLD2/LRP1/C2/FCGR3A/TICAM2/CD93/FCN1/WIPF3/SIRPB1/FCGR2B/RAB31/THBS1/LEP/FPR2/COLEC12/TREM2/IGKV2-28/ADIPOQ/C4BPA/IGHV2-70/IGKV2D-28	40
GO:0003018	GO:0003018	vascular process in circulatory system	30/863	245/18862	0.000000925994761060734	0.000072106860243049	0.0000563188504490725	SCPEP1/PTAFR/TRPV4/LRP1/SLC8A1/MFSD2A/CPS1/ABCB1/HTR7/GJA1/SLC6A1/SLC38A3/RGS2/ATP1B2/LEP/EGFR/SLIT2/PDE3A/ARHGAP42/APOE/AVPR1B/ADM/AGTR1/SLC22A3/SLC7A2/EDNRA/SLCO1C1/SLC7A3/PRKG1/EDN3	30
GO:0001774	GO:0001774	microglial cell activation	12/863	47/18862	0.00000092652094540324	0.000072106860243049	0.0000563188504490725	C5AR1/ITGB2/TYROBP/ITGAM/GRN/TLR8/LRRK2/C1QA/TLR7/FPR2/TREM2/IL33	12
GO:0030574	GO:0030574	collagen catabolic process	12/863	47/18862	0.00000092652094540324	0.000072106860243049	0.0000563188504490725	CTSB/CTSS/CST3/CTSD/MMP19/ADAMTS2/CTSL/COL15A1/MMP7/ADAMTS3/MMP13/MMP16	12
GO:1901888	GO:1901888	regulation of cell junction assembly	26/863	195/18862	0.000000971951068323686	0.0000744605638748599	0.0000581572037263416	GPBAR1/S100A10/NLGN1/ROBO2/LRP1/COL16A1/SDC4/LRRN1/EPHB2/GJA1/THBS1/THY1/FLRT2/NTRK2/PTPRD/FLRT3/ACVRL1/SYNDIG1/SIX1/GPC6/LIMCH1/KDR/EPHA3/SIX4/SLITRK1/SLITRK6	26
GO:0019882	GO:0019882	antigen processing and presentation	29/863	234/18862	0.00000109339594106903	0.0000824756969086376	0.0000644173997345607	FCER1G/NCF1/CTSS/SLC11A1/CD68/NCF2/FGL2/IFI30/CLEC4A/LILRB2/CD1D/CTSD/NOD2/CYBB/FCGR1B/FCGR2B/KIF26A/THBS1/KIF5A/CTSL/CD1B/CD1A/CTSE/CD209/TREM2/CTSV/CD1E/CD207/AZGP1	29
GO:0010975	GO:0010975	regulation of neuron projection development	43/863	428/18862	0.00000118597565336004	0.0000881036155821861	0.0000688130690099495	SPOCK1/LGALS1/TRPV4/NLGN1/GRN/KLF4/ROBO2/ROBO1/LRP1/MFSD2A/CAMK1/S100A9/LRRK2/PTPRO/CAMSAP2/CDH4/EPHB2/DAB1/ROR2/RGS2/ATP1B2/SDC2/THY1/SLIT2/NTRK2/PRKD1/SEMA6D/PTPRD/CXCL12/APOE/NTRK3/EFNB3/BMP5/FEZ1/PPFIA2/SEMA5B/CSMD3/EPHA3/ADCYAP1/DSCAM/FGF13/SLITRK1/PTN	43
GO:0007409	GO:0007409	axonogenesis	45/863	460/18862	0.00000139349283866394	0.000101974558029392	0.0000796469276835726	DOK2/POU4F1/S100A6/ROBO2/ROBO1/UNC5A/LRP1/PTPRO/NFASC/CDH4/EPHB2/GLI3/DAB1/CDH11/CTTN/KIF5A/THY1/SLIT2/FLRT2/ARTN/NTRK2/GFRA1/NRCAM/NRXN3/SEMA6D/CXCL12/APOE/EFNB3/FLRT3/CHL1/TMEFF1/EGR2/FZD3/SPTB/FEZ1/SEMA5B/CNTN4/EPHA3/GLI2/DOK5/DSCAM/FGF13/SLITRK1/VAX2/SLITRK6	45
GO:0002577	GO:0002577	regulation of antigen processing and presentation	8/863	20/18862	0.00000143326787002794	0.00010334282892275	0.0000807156116278891	SLC11A1/CD68/FGL2/LILRB2/NOD2/FCGR2B/THBS1/TREM2	8
GO:0045766	GO:0045766	positive regulation of angiogenesis	24/863	175/18862	0.00000151648053413465	0.000106218629412317	0.0000829617471155166	C5AR1/RRAS/ITGB2/CX3CR1/GRN/TNFSF12/HMOX1/ITGAX/KLF4/CYBB/C3AR1/IL10/BMPER/THBS1/FUT1/TWIST1/PRKD1/ADM/PTGIS/DLL1/CCL24/SASH1/MIR130A/KDR	24
GO:1904018	GO:1904018	positive regulation of vasculature development	24/863	175/18862	0.00000151648053413465	0.000106218629412317	0.0000829617471155166	C5AR1/RRAS/ITGB2/CX3CR1/GRN/TNFSF12/HMOX1/ITGAX/KLF4/CYBB/C3AR1/IL10/BMPER/THBS1/FUT1/TWIST1/PRKD1/ADM/PTGIS/DLL1/CCL24/SASH1/MIR130A/KDR	24
GO:0031349	GO:0031349	positive regulation of defense response	38/863	361/18862	0.00000161653583139058	0.000111632044807155	0.0000871898792379381	FCER1G/SIGLEC16/TLR4/CLEC4A/HCK/TYROBP/CD1D/GRN/TLR8/LBP/NLRC4/NLRP12/NOD2/CEBPB/LILRA5/FCN1/S100A9/AIM2/LRRK2/MNDA/PENK/TLR7/GJA1/FFAR2/CLEC10A/S100A8/EGFR/FPR2/S100A12/CCR2/CD209/TREM2/AGTR1/CCL24/IL33/CLEC4E/CLEC6A/IDO1	38
GO:0032652	GO:0032652	regulation of interleukin-1 production	19/863	119/18862	0.00000188538088561371	0.000128238174019212	0.000100160047464365	CASP1/MEFV/TLR4/CLEC7A/CX3CR1/TYROBP/TLR8/NLRC4/NLRP12/NOD2/LILRA5/IL1R2/IL10/AIM2/MNDA/FFAR4/LILRB4/TREM2/S1PR3	19
GO:0002468	GO:0002468	dendritic cell antigen processing and presentation	7/863	15/18862	0.00000190931811205436	0.000128238174019212	0.000100160047464365	SLC11A1/CD68/FGL2/CLEC4A/NOD2/FCGR2B/THBS1	7
GO:0070664	GO:0070664	negative regulation of leukocyte proliferation	16/863	88/18862	0.00000210849601398316	0.000139702107521073	0.000109113918902855	LILRB2/TYROBP/CD86/LILRB1/LST1/CEBPB/VSIG4/IL10/SDC4/CR1/FCGR2B/MNDA/LILRB4/SCGB1A1/IL33/IDO1	16
GO:0042471	GO:0042471	ear morphogenesis	18/863	110/18862	0.00000243376591537279	0.00015910339044097	0.000124267233685982	MAFB/COL2A1/MYO7A/EYA1/EPHB2/ROR2/TWIST1/HMX3/NKX3-2/FZD3/LRIG3/SIX1/SIX2/TBX18/SIX4/GLI2/HMX2/SLITRK6	18
GO:0048704	GO:0048704	embryonic skeletal system morphogenesis	16/863	90/18862	0.00000286997991010703	0.000185151467095457	0.000144612007104839	COL2A1/GLI3/PDGFRA/SATB2/TWIST1/HOXB7/SIX1/SIX2/SIX4/ALX3/HOXB5/HOXB8/MMP16/HOXB6/HOXA11/IRX5	16
GO:0045730	GO:0045730	respiratory burst	10/863	36/18862	0.00000327628337754777	0.000208618407793723	0.000162940791900462	NCF1/NCF1C/SLC11A1/NCF2/NCF1B/HCK/CLEC7A/GRN/LBP/CYBB	10
GO:0002604	GO:0002604	regulation of dendritic cell antigen processing and presentation	6/863	11/18862	0.00000341835420018011	0.000211040847290254	0.000164832831122072	SLC11A1/CD68/FGL2/NOD2/FCGR2B/THBS1	6
GO:0098883	GO:0098883	synapse pruning	6/863	11/18862	0.00000341835420018011	0.000211040847290254	0.000164832831122072	CX3CR1/ITGAM/C1QA/TREM2/DKK1/C1QC	6
GO:0050672	GO:0050672	negative regulation of lymphocyte proliferation	15/863	81/18862	0.00000344345661497457	0.000211040847290254	0.000164832831122072	LILRB2/TYROBP/CD86/LILRB1/LST1/CEBPB/VSIG4/IL10/SDC4/CR1/FCGR2B/MNDA/LILRB4/SCGB1A1/IDO1	15
GO:0070374	GO:0070374	positive regulation of ERK1 and ERK2 cascade	26/863	210/18862	0.00000396047250943354	0.000238434673928116	0.00018622869859495	GPBAR1/SCIMP/GLIPR2/C5AR1/CCR1/TLR4/MARCO/NOD2/LRP1/CD4/CCL18/FFAR4/PDGFRA/BMPER/CCL22/CCL23/EGFR/FPR2/APOE/TREM2/SLC30A10/CCL24/NECAB2/KDR/ADCYAP1/OR2AT4	26
GO:0032945	GO:0032945	negative regulation of mononuclear cell proliferation	15/863	82/18862	0.00000403841508334574	0.000238434673928116	0.00018622869859495	LILRB2/TYROBP/CD86/LILRB1/LST1/CEBPB/VSIG4/IL10/SDC4/CR1/FCGR2B/MNDA/LILRB4/SCGB1A1/IDO1	15
GO:0030593	GO:0030593	neutrophil chemotaxis	17/863	103/18862	0.00000408495056291286	0.000238434673928116	0.00018622869859495	FCER1G/LGALS3/C5AR1/ITGB2/LBP/NOD2/C3AR1/S100A9/CCL18/S100A8/CCL22/CCL23/SLIT2/S100A12/CXCL10/CCL24/EDN3	17
GO:0032651	GO:0032651	regulation of interleukin-1 beta production	17/863	103/18862	0.00000408495056291286	0.000238434673928116	0.00018622869859495	CASP1/MEFV/TLR4/CLEC7A/CX3CR1/TYROBP/TLR8/NLRC4/NLRP12/NOD2/LILRA5/AIM2/MNDA/FFAR4/LILRB4/TREM2/S1PR3	17
GO:0050804	GO:0050804	modulation of chemical synaptic transmission	40/863	405/18862	0.00000423697407417589	0.000244398633949228	0.000190886831973398	IQSEC2/LILRB2/CX3CR1/TYROBP/NLGN1/SERPINE2/CDH1/NMU/LRRK2/EPHB2/FGF14/SHANK2/ROR2/CDH11/EGFR/TMEM108/NTRK2/NETO1/PTPRD/CCR2/GRIK3/APOE/SHISA9/SORCS2/EGR2/PLCB4/RIMS1/NLGN4X/CHRNB4/BCHE/CYP46A1/PPFIA2/CNTN4/APBA1/ADIPOQ/LRFN2/ADCYAP1/DLGAP2/PTN/SYT4	40
GO:0099177	GO:0099177	regulation of trans-synaptic signaling	40/863	406/18862	0.00000449889435447739	0.000254400302663414	0.000198698605813734	IQSEC2/LILRB2/CX3CR1/TYROBP/NLGN1/SERPINE2/CDH1/NMU/LRRK2/EPHB2/FGF14/SHANK2/ROR2/CDH11/EGFR/TMEM108/NTRK2/NETO1/PTPRD/CCR2/GRIK3/APOE/SHISA9/SORCS2/EGR2/PLCB4/RIMS1/NLGN4X/CHRNB4/BCHE/CYP46A1/PPFIA2/CNTN4/APBA1/ADIPOQ/LRFN2/ADCYAP1/DLGAP2/PTN/SYT4	40
GO:0032612	GO:0032612	interleukin-1 production	19/863	126/18862	0.00000451552058057162	0.000254400302663414	0.000198698605813734	CASP1/MEFV/TLR4/CLEC7A/CX3CR1/TYROBP/TLR8/NLRC4/NLRP12/NOD2/LILRA5/IL1R2/IL10/AIM2/MNDA/FFAR4/LILRB4/TREM2/S1PR3	19
GO:0001655	GO:0001655	urogenital system development	34/863	320/18862	0.00000461791289762265	0.000254400302663414	0.000198698605813734	PSAP/CRIP1/ROBO2/SULF2/LRRK2/PTPRO/PBX1/SDC4/EPHB2/GLI3/PDGFRA/BMPER/SULF1/SLIT2/FRAS1/ENPEP/COL4A1/AGTR1/HOXB7/ALOX15B/DLL1/SIX1/SIX2/TBX18/UPK3A/NFIA/POU3F3/ADIPOQ/IRX2/SIX4/GLI2/IRX1/HOXA11/NPHS2	34
GO:0070371	GO:0070371	ERK1 and ERK2 cascade	34/863	320/18862	0.00000461791289762265	0.000254400302663414	0.000198698605813734	GPBAR1/SCIMP/GLIPR2/C5AR1/CCR1/RRAS/TLR4/MARCO/KLF4/NOD2/DUSP6/LRP1/CD4/CCL18/FFAR4/FBLN1/EPHB2/PDGFRA/TF/BMPER/CCL22/CCL23/EGFR/FPR2/APOE/TREM2/SLC30A10/CCL24/EGF/NECAB2/KDR/ADIPOQ/ADCYAP1/OR2AT4	34
GO:0032635	GO:0032635	interleukin-6 production	22/863	162/18862	0.00000482734381416775	0.000262982963565161	0.000205402067788799	SCIMP/SIGLEC16/CAPN2/PTAFR/TLR4/LILRB2/CLEC7A/TYROBP/TLR8/LBP/NLRP12/NOD2/CEBPB/LILRA5/IL10/TLR7/LILRB4/LEP/TWIST1/TREM2/IL33/ADCYAP1	22
GO:0060284	GO:0060284	regulation of cell development	45/863	485/18862	0.00000568242995864293	0.00030616433062886	0.000239128747131787	POU4F1/TNFRSF1B/CLEC7A/CX3CR1/TYROBP/S100A10/GRN/LILRB1/ROBO2/ROBO1/LRP1/DLL3/SERPINE2/LRRK2/CDH4/FBLN1/EPHB2/GLI3/DAB1/THY1/SLIT2/THRB/NTRK2/DCT/PDE3A/SEMA6D/PTPRD/HEY2/CXCL12/EFNB3/S1PR3/EGR2/DLL1/FZD3/BNC1/SEMA5B/ADIPOQ/OLFM4/ADCYAP1/DSCAM/FGF13/SLITRK1/POSTN/HOXA11/PTN	45
GO:0045785	GO:0045785	positive regulation of cell adhesion	41/863	425/18862	0.00000575777821277829	0.000306852028013608	0.000239665871145165	PTAFR/LGALS1/RRAS/LILRB2/ITGB2/CD1D/S100A10/CD86/LILRB1/NOD2/CD4/BCL6/COL16A1/IL10/VCAM1/SIRPB1/SELE/ALOX5/SDC4/CR1/COL8A1/RIN2/GLI3/LILRB4/LEP/THY1/FUT1/MAGI1/CCR2/CD209/CXCL12/EFNB3/PDPN/IGF2/IBSP/CD276/EBI3/KDR/OLFM4/GLI2/PTN	41
GO:1903555	GO:1903555	regulation of tumor necrosis factor superfamily cytokine production	22/863	164/18862	0.0000059110235521473	0.000311631704044927	0.000243399023007491	PTAFR/TLR4/CD14/CLEC4A/CLEC7A/CX3CR1/TYROBP/CD86/LBP/LILRB1/NOD2/LY96/LILRA5/IL10/THBS1/LEP/TWIST1/CCR2/TREM2/MIR130A/ADIPOQ/IL33	22
GO:0046651	GO:0046651	lymphocyte proliferation	31/863	282/18862	0.00000603918010701678	0.00031500106451812	0.000246030652064133	LGALS3/SLC11A1/TNFRSF1B/TLR4/LILRB2/TYROBP/CD1D/CD86/LILRB1/LST1/CEBPB/CD4/VSIG4/BCL6/CDKN1A/IL10/VCAM1/SDC4/CR1/FCGR2B/MNDA/LILRB4/LEP/SCGB1A1/CCR2/CD209/IGF2/CD276/EBI3/RAG2/IDO1	31
GO:0007584	GO:0007584	response to nutrient	22/863	165/18862	0.00000653173619197336	0.000337106342623635	0.000263295914309131	HMOX1/VDR/NOD2/CD4/CYBB/C2/SLC8A1/PKLR/VCAM1/CDKN2B/PENK/COL1A1/CCND1/LEP/EGFR/FOLR2/CXCL10/BCHE/F7/ADIPOQ/POSTN/PTN	22
GO:0050679	GO:0050679	positive regulation of epithelial cell proliferation	25/863	203/18862	0.0000066437101606233	0.000339313655391001	0.000265019929433636	GPBAR1/C5AR1/TLR4/GRN/TNFSF12/HMOX1/NOD2/FGF7/IL10/ZNF703/CCND1/EGFR/TWIST1/PRKD1/CXCL12/ZBED9/AGTR1/BMP5/IGF2/CCL24/EGF/MIR130A/KDR/VIP/PTN	25
GO:0048880	GO:0048880	sensory system development	37/863	369/18862	0.00000684195066581743	0.000345835918706215	0.000270114123952727	POU4F1/ITGAM/KLF4/MYO7A/MFSD2A/PBX1/RORB/COL8A1/EPHB2/GLI3/C1QA/SALL2/PDGFRA/THY1/THRB/NTRK2/TWIST1/TMEM132E/COL4A1/MFAP2/LAMC3/ACVRL1/DLL1/MFRP/SDK2/COL5A1/SIX3/CHRDL1/MAB21L1/RS1/DSCAM/ADAMTS18/FOXF2/VAX2/PTN/SLITRK6/HCN1	37
GO:0070661	GO:0070661	leukocyte proliferation	33/863	312/18862	0.00000699675716338632	0.000350052044613093	0.000273407116653055	LGALS3/SLC11A1/TNFRSF1B/TLR4/LILRB2/TYROBP/CD1D/CD86/LILRB1/LST1/CEBPB/CD4/VSIG4/BCL6/CDKN1A/IL10/VCAM1/SDC4/CR1/FCGR2B/MNDA/LILRB4/LEP/SCGB1A1/CCR2/CD209/TREM2/IGF2/CD276/EBI3/RAG2/IL33/IDO1	33
GO:0098581	GO:0098581	detection of external biotic stimulus	8/863	24/18862	0.00000710630086368199	0.000351941344794271	0.000274882748985381	TLR4/CLEC7A/CD1D/LBP/NLRC4/NOD2/LY96/TREM2	8
GO:0002701	GO:0002701	negative regulation of production of molecular mediator of immune response	10/863	39/18862	0.00000723265890398628	0.000354617266062447	0.000276972769396864	HMOX1/LILRB1/APOA2/BCL6/IL10/CR1/FCGR2B/LILRB4/SPINK5/IL33	10
GO:0050863	GO:0050863	regulation of T cell activation	34/863	327/18862	0.00000739235912433827	0.000356787145527796	0.000278667547351272	LGALS3/TNFRSF1B/FGL2/LGALS1/LILRB2/SLC46A2/CD1D/CD86/LILRB1/NOD2/CEBPB/CD4/VSIG4/BCL6/IL10/VCAM1/SIRPB1/SDC4/CR1/FCGR2B/GLI3/LILRB4/LEP/THY1/SCGB1A1/CCR2/CD209/EFNB3/IGF2/CD276/SPINK5/EBI3/GLI2/IDO1	34
GO:0032755	GO:0032755	positive regulation of interleukin-6 production	15/863	86/18862	0.00000744247067199818	0.000356787145527796	0.000278667547351272	SCIMP/SIGLEC16/PTAFR/TLR4/LILRB2/CLEC7A/TYROBP/TLR8/LBP/NOD2/LILRA5/TLR7/TWIST1/IL33/ADCYAP1	15
GO:0032943	GO:0032943	mononuclear cell proliferation	31/863	285/18862	0.00000749522251465695	0.000356787145527796	0.000278667547351272	LGALS3/SLC11A1/TNFRSF1B/TLR4/LILRB2/TYROBP/CD1D/CD86/LILRB1/LST1/CEBPB/CD4/VSIG4/BCL6/CDKN1A/IL10/VCAM1/SDC4/CR1/FCGR2B/MNDA/LILRB4/LEP/SCGB1A1/CCR2/CD209/IGF2/CD276/EBI3/RAG2/IDO1	31
GO:0060191	GO:0060191	regulation of lipase activity	16/863	97/18862	0.00000786002907871478	0.000360135606963892	0.000281282853276649	C5AR1/PTAFR/CD86/SORT1/APOA2/LRP1/SELE/PDGFRA/RGS2/EGFR/NTRK2/NTRK3/AVPR1B/AGTR1/APOC1/EDNRA	16
GO:0010810	GO:0010810	regulation of cell-substrate adhesion	26/863	218/18862	0.00000786696079204877	0.000360135606963892	0.000281282853276649	SPOCK1/LGALS1/ONECUT2/RRAS/S100A10/LRP1/BCL6/COL16A1/PTPRO/SDC4/COL8A1/FBLN1/RIN2/THBS1/AJAP1/COL1A1/THY1/FUT1/ACVRL1/PDPN/LIMCH1/KDR/EPHA3/OLFM4/POSTN/PTN	26
GO:0097529	GO:0097529	myeloid leukocyte migration	26/863	218/18862	0.00000786696079204877	0.000360135606963892	0.000281282853276649	FCER1G/LGALS3/C5AR1/CCR1/ITGB2/CX3CR1/LBP/NOD2/C3AR1/S100A9/PTPRO/CCL18/THBS1/ROR2/S100A8/CCL22/CCL23/FPR2/SLIT2/S100A12/CCR2/CXCL12/TREM2/CXCL10/CCL24/EDN3	26
GO:0032611	GO:0032611	interleukin-1 beta production	17/863	108/18862	0.00000790262305415689	0.000360135606963892	0.000281282853276649	CASP1/MEFV/TLR4/CLEC7A/CX3CR1/TYROBP/TLR8/NLRC4/NLRP12/NOD2/LILRA5/AIM2/MNDA/FFAR4/LILRB4/TREM2/S1PR3	17
GO:0071706	GO:0071706	tumor necrosis factor superfamily cytokine production	22/863	167/18862	0.00000795361301604568	0.000360135606963892	0.000281282853276649	PTAFR/TLR4/CD14/CLEC4A/CLEC7A/CX3CR1/TYROBP/CD86/LBP/LILRB1/NOD2/LY96/LILRA5/IL10/THBS1/LEP/TWIST1/CCR2/TREM2/MIR130A/ADIPOQ/IL33	22
GO:0030900	GO:0030900	forebrain development	36/863	357/18862	0.00000800627802550769	0.000360135606963892	0.000281282853276649	POU4F1/TYROBP/ITGAM/ROBO2/ROBO1/LRP1/SLC8A1/MFSD2A/CDH1/LRRK2/BCL2A1/EPHB2/GLI3/LHX6/DAB1/ATP1B2/TMEM108/SLIT2/SATB2/FUT1/NTRK2/DCT/CXCL12/NR2F2/FEZ1/POU3F3/SIX3/COL3A1/GLI2/ADCYAP1/PPARGC1A/PRKG1/FGF13/VAX2/PTN/NPY	36
GO:0032757	GO:0032757	positive regulation of interleukin-8 production	12/863	57/18862	0.00000822772661933451	0.000366732214678155	0.000286435114269272	TLR4/CD14/CLEC7A/TLR8/TLR5/LBP/NOD2/APOA2/FCN1/TLR7/FFAR2/ADIPOQ	12
GO:0032695	GO:0032695	negative regulation of interleukin-12 production	7/863	18/18862	0.00000836715343633077	0.000369586966651619	0.000288664809875499	MEFV/TLR8/LILRB1/NOD2/LILRA5/IL10/THBS1	7
GO:0070372	GO:0070372	regulation of ERK1 and ERK2 cascade	32/863	301/18862	0.00000863791920397689	0.00037814033800981	0.000295345395338984	GPBAR1/SCIMP/GLIPR2/C5AR1/CCR1/RRAS/TLR4/MARCO/KLF4/NOD2/DUSP6/LRP1/CD4/CCL18/FFAR4/FBLN1/EPHB2/PDGFRA/BMPER/CCL22/CCL23/EGFR/FPR2/APOE/TREM2/SLC30A10/CCL24/NECAB2/KDR/ADIPOQ/ADCYAP1/OR2AT4	32
GO:0042129	GO:0042129	regulation of T cell proliferation	22/863	168/18862	0.00000876485273849929	0.00038030153076869	0.000297033388566935	LGALS3/TNFRSF1B/LILRB2/CD1D/CD86/LILRB1/CEBPB/CD4/VSIG4/IL10/VCAM1/SDC4/CR1/LILRB4/LEP/SCGB1A1/CCR2/CD209/IGF2/CD276/EBI3/IDO1	22
GO:0072503	GO:0072503	cellular divalent inorganic cation homeostasis	44/863	480/18862	0.00000978504010518607	0.000420842558208134	0.000328697838436444	SLC11A1/C5AR1/CCR1/TRPV4/CX3CR1/FPR1/LRP1/CD4/C3AR1/SLC8A1/S100A9/NMU/SLC24A4/GCM2/FFAR4/PDGFRA/CCR5/GJA1/S100A8/CCL23/TRDN/FAM155B/FPR2/THY1/PTGFR/CCR2/CXCL12/APOE/AVPR1B/ADM/S1PR3/AGTR1/C1QTNF1/CXCL10/SLC30A10/MT1E/SLC25A27/EDNRA/MT1DP/ADCYAP1/EDN3/TRPC4/KISS1/MT1H	44
GO:0060219	GO:0060219	camera-type eye photoreceptor cell differentiation	8/863	25/18862	0.000010032596089426	0.000426926607982832	0.000333449767562619	RORB/THY1/THRB/NTRK2/SDK2/DSCAM/PTN/HCN1	8
GO:0050729	GO:0050729	positive regulation of inflammatory response	19/863	133/18862	0.0000101006499135241	0.000426926607982832	0.000333449767562619	TLR4/GRN/LBP/NLRP12/CEBPB/LILRA5/S100A9/LRRK2/TLR7/FFAR2/S100A8/EGFR/S100A12/CCR2/TREM2/AGTR1/CCL24/IL33/IDO1	19
GO:0002221	GO:0002221	pattern recognition receptor signaling pathway	25/863	208/18862	0.0000102131515521537	0.000427992154360766	0.000334282009417321	SCIMP/CTSB/CTSS/TLR4/CD14/SLC15A3/SLC46A2/ITGB2/ITGAM/TLR8/TLR5/LBP/NOD2/LY96/TICAM2/FCN1/S100A9/TLR7/FFAR2/S100A8/APOB/CTSL/COLEC12/TRIL/CLEC4E	25
GO:0002548	GO:0002548	monocyte chemotaxis	13/863	68/18862	0.0000106698886386231	0.000443342915213296	0.000346271675890372	LGALS3/CCR1/PTPRO/CCL18/CCL22/CCL23/FPR2/SLIT2/S100A12/CCR2/CXCL12/CXCL10/CCL24	13
GO:0032675	GO:0032675	regulation of interleukin-6 production	21/863	158/18862	0.0000110599678443106	0.000453870050240634	0.000354493863644262	SCIMP/SIGLEC16/CAPN2/PTAFR/TLR4/LILRB2/CLEC7A/TYROBP/TLR8/LBP/NLRP12/NOD2/CEBPB/LILRA5/IL10/TLR7/LILRB4/TWIST1/TREM2/IL33/ADCYAP1	21
GO:0002703	GO:0002703	regulation of leukocyte mediated immunity	25/863	209/18862	0.000011108383852514	0.000453870050240634	0.000354493863644262	SCIMP/PTAFR/TNFRSF1B/FGR/TLR4/CLEC7A/ITGB2/TYROBP/CD1D/ITGAM/HMOX1/LILRB1/NOD2/BCL6/IL10/CR1/FCGR2B/LILRB4/LEP/CD1B/CD1A/CCR2/C4BPA/CD1E/AZGP1	25
GO:2001198	GO:2001198	regulation of dendritic cell differentiation	6/863	13/18862	0.0000117310145341882	0.000473311588506237	0.000369678619746383	LILRB2/LILRB1/CEBPB/FCGR2B/TMEM176B/TMEM176A	6
GO:0072507	GO:0072507	divalent inorganic cation homeostasis	45/863	499/18862	0.0000117772820309527	0.000473311588506237	0.000369678619746383	SLC11A1/C5AR1/CCR1/TRPV4/CX3CR1/FPR1/LRP1/CD4/C3AR1/SLC8A1/S100A9/NMU/SLC24A4/GCM2/FFAR4/PDGFRA/CCR5/GJA1/S100A8/CCL23/TRDN/FAM155B/EGFR/FPR2/THY1/PTGFR/CCR2/CXCL12/APOE/AVPR1B/ADM/S1PR3/AGTR1/C1QTNF1/CXCL10/SLC30A10/MT1E/SLC25A27/EDNRA/MT1DP/ADCYAP1/EDN3/TRPC4/KISS1/MT1H	45
GO:0043030	GO:0043030	regulation of macrophage activation	12/863	59/18862	0.0000119716151321002	0.000477209991810465	0.000372723456145319	TLR4/GRN/LBP/VSIG4/IL10/LRRK2/FCGR2B/THBS1/IL31RA/TREM2/MIR130A/IL33	12
GO:0032102	GO:0032102	negative regulation of response to external stimulus	38/863	394/18862	0.000012635040652497	0.000499050446184517	0.000389781878596192	TNFRSF1B/FGL2/MEFV/GRN/SAMHD1/LILRB1/NLRP12/KLF4/NOD2/ROBO2/ROBO1/VSIG4/IL10/SERPINE2/PTPRO/ALOX5/CR1/FCGR2B/FFAR4/PDGFRA/GJA1/THBS1/AJAP1/LEP/FPR2/SERPINB2/SLIT2/SEMA6D/APOE/PTGIS/C1QTNF1/SPINK5/SEMA5B/IL22RA2/ADIPOQ/ADCYAP1/ADAMTS18/PRKG1	38
GO:0002544	GO:0002544	chronic inflammatory response	7/863	19/18862	0.0000127253984856079	0.000499050446184517	0.000389781878596192	IL10/S100A9/VCAM1/GJA1/THBS1/S100A8/IDO1	7
GO:0050920	GO:0050920	regulation of chemotaxis	26/863	224/18862	0.0000128248737954822	0.000499050446184517	0.000389781878596192	C5AR1/CCR1/LBP/NOD2/ROBO2/ROBO1/C3AR1/PTPRO/PDGFRA/THBS1/FPR2/SLIT2/ARTN/PRKD1/SEMA6D/CCR2/CXCL12/NTRK3/TREM2/CXCL10/SEMA5B/F7/KDR/DSCAM/EDN3/PTN	26
GO:1902105	GO:1902105	regulation of leukocyte differentiation	30/863	279/18862	0.0000131220710480453	0.000501511665118276	0.000391704206382835	POU4F1/MAFB/FGL2/CCR1/TLR4/LILRB2/SLC46A2/TYROBP/CD101/CD86/LILRB3/LILRB1/CEBPB/CD4/BCL6/IL10/NFAM1/CR1/FCGR2B/GLI3/ROR2/LILRB4/CCR2/TREM2/TMEM176B/SPINK5/TMEM176A/ADIPOQ/C1QC/GLI2	30
GO:0003073	GO:0003073	regulation of systemic arterial blood pressure	15/863	90/18862	0.0000131949836427203	0.000501511665118276	0.000391704206382835	CTSZ/CES1/KLK1/NMU/PTPRO/GJA1/ENPEP/ARHGAP42/AVPR1B/ADM/AGTR1/NR2F2/CYP4F2/EDN3/POSTN	15
GO:1903557	GO:1903557	positive regulation of tumor necrosis factor superfamily cytokine production	15/863	90/18862	0.0000131949836427203	0.000501511665118276	0.000391704206382835	PTAFR/TLR4/CD14/CLEC7A/TYROBP/CD86/LBP/NOD2/LY96/LILRA5/THBS1/LEP/TWIST1/CCR2/IL33	15
GO:0032680	GO:0032680	regulation of tumor necrosis factor production	21/863	160/18862	0.0000134553260189346	0.00050747279592951	0.000396360130015256	PTAFR/TLR4/CD14/CLEC4A/CLEC7A/CX3CR1/TYROBP/LBP/LILRB1/NOD2/LY96/LILRA5/IL10/THBS1/LEP/TWIST1/CCR2/TREM2/MIR130A/ADIPOQ/IL33	21
GO:0071621	GO:0071621	granulocyte chemotaxis	18/863	124/18862	0.0000137251391994837	0.000513697385458539	0.000401221827301902	FCER1G/LGALS3/C5AR1/ITGB2/LBP/NOD2/C3AR1/S100A9/CCL18/THBS1/S100A8/CCL22/CCL23/SLIT2/S100A12/CXCL10/CCL24/EDN3	18
GO:0032653	GO:0032653	regulation of interleukin-10 production	12/863	60/18862	0.0000143481253100327	0.000532945896932503	0.000416255820397919	TLR4/CLEC7A/TYROBP/LILRB1/NOD2/LILRA5/FCGR2B/LILRB4/TREM2/DLL1/MIRLET7C/IDO1	12
GO:0010517	GO:0010517	regulation of phospholipase activity	13/863	70/18862	0.0000148365922956997	0.000546945955081321	0.000427190524509344	C5AR1/PTAFR/CD86/LRP1/SELE/PDGFRA/RGS2/EGFR/NTRK2/NTRK3/AVPR1B/AGTR1/EDNRA	13
GO:0015849	GO:0015849	organic acid transport	33/863	324/18862	0.000015406032474966	0.000563699830035508	0.000440276089111753	SLC7A7/SLC11A1/SLC43A2/SLC6A12/MFSD2A/AQP9/ABCB1/GJA1/SLC6A1/THBS1/SLC38A3/RGS2/LEP/NTRK2/FOLR2/SLC10A2/APOE/AVPR1B/XK/PDPN/SLC25A21/TRH/RIMS1/CYP4F2/SLC7A2/PPFIA2/APBA1/SLCO1C1/SLC51B/SLC7A3/PRKAA2/TRPC4/SLC5A12	33
GO:0010543	GO:0010543	regulation of platelet activation	9/863	34/18862	0.0000157232363809419	0.000571044651672281	0.000446012740381025	FCER1G/TLR4/SERPINE2/PDGFRA/APOE/C1QTNF1/PDPN/ADAMTS18/PRKG1	9
GO:0032640	GO:0032640	tumor necrosis factor production	21/863	162/18862	0.0000163084901775039	0.000587945053972807	0.000459212749734979	PTAFR/TLR4/CD14/CLEC4A/CLEC7A/CX3CR1/TYROBP/LBP/LILRB1/NOD2/LY96/LILRA5/IL10/THBS1/LEP/TWIST1/CCR2/TREM2/MIR130A/ADIPOQ/IL33	21
GO:0022617	GO:0022617	extracellular matrix disassembly	14/863	81/18862	0.0000166047228039957	0.000594255152613073	0.000464141233660672	CAPN2/CTSS/CST3/LRP1/MMP19/SCUBE1/CTSL/ADAMTS5/CTSV/PDPN/TLL2/MMP7/MMP13/MMP16	14
GO:0032637	GO:0032637	interleukin-8 production	16/863	103/18862	0.0000172242259815391	0.0006059994527519	0.000473314084633771	TLR4/CD14/CLEC7A/TLR8/TLR5/LBP/KLF4/NOD2/APOA2/FCN1/IL10/TLR7/FFAR2/LEP/ADIPOQ/MIRLET7C	16
GO:0002920	GO:0002920	regulation of humoral immune response	19/863	138/18862	0.0000172893340307766	0.0006059994527519	0.000473314084633771	CFP/C5AR1/CD5L/NOD2/C3AR1/C2/VSIG4/CFI/CR1/FCGR2B/C1QA/CPN2/SPINK5/C7/IGKV2-28/C4BPA/C1QC/IGHV2-70/IGKV2D-28	19
GO:0042063	GO:0042063	gliogenesis	30/863	283/18862	0.0000173036759912841	0.0006059994527519	0.000473314084633771	C5AR1/TNFRSF1B/TLR4/CX3CR1/GRN/LRP1/CSPG4/SERPINE2/S100A9/GCM2/GLI3/PENK/C1QA/DAB1/ROR2/ATP1B2/S100A8/EGFR/FPR2/NTRK2/CCR2/TREM2/LAMC3/EGR2/DLL1/IL33/ADCYAP1/OPALIN/TRPC4/PTN	30
GO:0001754	GO:0001754	eye photoreceptor cell differentiation	10/863	43/18862	0.0000184725350911681	0.000640349648851682	0.000500143203950839	MYO7A/RORB/THY1/THRB/NTRK2/MFRP/SDK2/DSCAM/PTN/HCN1	10
GO:0048593	GO:0048593	camera-type eye morphogenesis	17/863	115/18862	0.0000185457169359451	0.000640349648851682	0.000500143203950839	MFSD2A/RORB/COL8A1/EPHB2/GLI3/THY1/THRB/NTRK2/TWIST1/DLL1/SDK2/SIX3/RS1/DSCAM/FOXF2/PTN/HCN1	17
GO:0050921	GO:0050921	positive regulation of chemotaxis	19/863	139/18862	0.0000191842190929104	0.000657763819668111	0.000513744490688319	C5AR1/CCR1/LBP/C3AR1/THBS1/FPR2/SLIT2/ARTN/PRKD1/CCR2/CXCL12/NTRK3/TREM2/CXCL10/F7/KDR/DSCAM/EDN3/PTN	19
GO:0042554	GO:0042554	superoxide anion generation	9/863	35/18862	0.0000203119961560437	0.000688534498376152	0.000537777838507561	NCF1/NCF2/CLEC7A/ITGB2/TYROBP/ITGAM/CYBB/EGFR/FPR2	9
GO:0032613	GO:0032613	interleukin-10 production	12/863	62/18862	0.0000203625336048424	0.000688534498376152	0.000537777838507561	TLR4/CLEC7A/TYROBP/LILRB1/NOD2/LILRA5/FCGR2B/LILRB4/TREM2/DLL1/MIRLET7C/IDO1	12
GO:0042493	GO:0042493	response to drug	35/863	359/18862	0.0000219564000697727	0.000737344037959557	0.00057590038539173	LGALS1/FBP1/S100A10/KCNQ1/HMOX1/DUSP6/CYBB/SLC8A1/CDKN1A/IL10/CDH1/AIM2/CPS1/ABCB1/THBS1/COL1A1/DAB1/CCND1/EGFR/SCGB1A1/PDE3A/SLC22A3/KCNH2/GAD1/FZD3/BCHE/CYP2C9/F7/CYP2C18/ADIPOQ/SLC6A2/TDO2/PRKAA2/PPARGC1A/PTN	35
GO:0050764	GO:0050764	regulation of phagocytosis	15/863	94/18862	0.0000225886295994786	0.000753415312423427	0.000588452806895118	FCER1G/SLC11A1/FGR/HCK/CLEC7A/NOD2/APOA2/LRP1/C2/SIRPB1/FCGR2B/RAB31/FPR2/TREM2/ADIPOQ	15
GO:0051250	GO:0051250	negative regulation of lymphocyte activation	20/863	153/18862	0.0000227672809454663	0.000754243097808252	0.000589099346227641	LGALS3/FGR/FGL2/LILRB2/TYROBP/CD86/LILRB1/LST1/CEBPB/VSIG4/BCL6/IL10/SDC4/CR1/FCGR2B/MNDA/GLI3/LILRB4/SCGB1A1/IDO1	20
GO:0010863	GO:0010863	positive regulation of phospholipase C activity	10/863	44/18862	0.000022933569227064	0.0007546529524852	0.000589419462013838	C5AR1/PTAFR/CD86/SELE/PDGFRA/EGFR/NTRK2/NTRK3/AVPR1B/EDNRA	10
GO:0002685	GO:0002685	regulation of leukocyte migration	24/863	205/18862	0.0000236948006216357	0.000774504049652532	0.000604924102887794	LGALS3/C5AR1/PTAFR/CCR1/CX3CR1/HMOX1/LBP/NOD2/C3AR1/SELE/THBS1/FPR2/THY1/SLIT2/CCR2/CXCL12/TREM2/BMP5/CXCL10/CCL24/F7/IL33/EDN3/PTN	24
GO:0072001	GO:0072001	renal system development	30/863	288/18862	0.0000242249403914536	0.000786588627412563	0.000614362726692981	ROBO2/SULF2/LRRK2/PTPRO/PBX1/SDC4/GLI3/PDGFRA/BMPER/SULF1/SLIT2/FRAS1/ENPEP/COL4A1/AGTR1/HOXB7/DLL1/SIX1/SIX2/TBX18/UPK3A/NFIA/POU3F3/ADIPOQ/IRX2/SIX4/GLI2/IRX1/HOXA11/NPHS2	30
GO:0002718	GO:0002718	regulation of cytokine production involved in immune response	14/863	84/18862	0.0000254509723596072	0.000820961299204962	0.000641209400583457	SCIMP/TNFRSF1B/TLR4/CLEC7A/HMOX1/LILRB1/NOD2/APOA2/BCL6/IL10/FFAR2/LILRB4/CCR2/TRIL	14
GO:0040013	GO:0040013	negative regulation of locomotion	36/863	377/18862	0.0000262957834964051	0.00084266814694689	0.000658163469968502	RRAS/CX3CR1/HMOX1/KLF4/ROBO2/ROBO1/ADORA3/LRP1/SRGAP1/CDH1/PTPRO/FBLN1/GJA1/SULF1/THBS1/ATP1B2/PODN/THY1/SLIT2/IGFBP3/SEMA6D/ADAMTS9/CXCL12/APOE/ACVRL1/BMP5/ALOX15B/NR2F2/SEMA5B/LIMCH1/ADIPOQ/IL33/COL3A1/PPARGC1A/PRKG1/PTN	36
GO:1903039	GO:1903039	positive regulation of leukocyte cell-cell adhesion	26/863	234/18862	0.0000276617657648896	0.00087581294536288	0.000684051116981044	PTAFR/LGALS1/LILRB2/ITGB2/CD1D/CD86/LILRB1/NOD2/CD4/BCL6/VCAM1/SIRPB1/SELE/ALOX5/CR1/GLI3/LILRB4/LEP/THY1/CCR2/CD209/EFNB3/IGF2/CD276/EBI3/GLI2	26
GO:0150063	GO:0150063	visual system development	35/863	363/18862	0.0000277117529210541	0.00087581294536288	0.000684051116981044	ITGAM/KLF4/MYO7A/MFSD2A/PBX1/RORB/COL8A1/EPHB2/GLI3/C1QA/SALL2/PDGFRA/THY1/THRB/NTRK2/TWIST1/COL4A1/MFAP2/LAMC3/ACVRL1/DLL1/MFRP/SDK2/COL5A1/SIX3/CHRDL1/MAB21L1/RS1/DSCAM/ADAMTS18/FOXF2/VAX2/PTN/SLITRK6/HCN1	35
GO:0032649	GO:0032649	regulation of interferon-gamma production	16/863	107/18862	0.0000280393162667242	0.00087581294536288	0.000684051116981044	SLC11A1/TLR4/CD14/CLEC7A/TLR8/LILRB1/NOD2/IL10/CR1/TLR7/LILRB4/SCGB1A1/CCR2/CD276/EBI3/IL33	16
GO:0022409	GO:0022409	positive regulation of cell-cell adhesion	29/863	276/18862	0.0000280445915606715	0.00087581294536288	0.000684051116981044	PTAFR/LGALS1/LILRB2/ITGB2/CD1D/CD86/LILRB1/NOD2/CD4/BCL6/IL10/VCAM1/SIRPB1/SELE/ALOX5/CR1/GLI3/LILRB4/LEP/THY1/MAGI1/CCR2/CD209/EFNB3/PDPN/IGF2/CD276/EBI3/GLI2	29
GO:1901890	GO:1901890	positive regulation of cell junction assembly	15/863	96/18862	0.0000291989177260055	0.000905832151630427	0.000707497529467779	S100A10/NLGN1/COL16A1/SDC4/LRRN1/EPHB2/THY1/FLRT2/NTRK2/PTPRD/FLRT3/SYNDIG1/KDR/SLITRK1/SLITRK6	15
GO:0072073	GO:0072073	kidney epithelium development	18/863	131/18862	0.0000293753440973359	0.000905832151630427	0.000707497529467779	ROBO2/PTPRO/PBX1/SDC4/GLI3/BMPER/SLIT2/HOXB7/DLL1/SIX1/SIX2/POU3F3/ADIPOQ/IRX2/SIX4/IRX1/HOXA11/NPHS2	18
GO:0045765	GO:0045765	regulation of angiogenesis	33/863	335/18862	0.0000303948712526765	0.000931412835949207	0.000727477247481824	C5AR1/RRAS/ITGB2/CX3CR1/GRN/TNFSF12/HMOX1/ITGAX/KLF4/CYBB/C3AR1/IL10/ALOX5/BMPER/SULF1/THBS1/LEP/FUT1/TWIST1/PRKD1/COL4A2/CCR2/ADAMTS9/ADM/PTGIS/DLL1/CXCL10/SPINK5/CCL24/SASH1/MIR130A/KDR/PTN	33
GO:0042098	GO:0042098	T cell proliferation	23/863	195/18862	0.0000308988471035703	0.000940975449371461	0.000734946098481783	LGALS3/SLC11A1/TNFRSF1B/LILRB2/CD1D/CD86/LILRB1/CEBPB/CD4/VSIG4/IL10/VCAM1/SDC4/CR1/LILRB4/LEP/SCGB1A1/CCR2/CD209/IGF2/CD276/EBI3/IDO1	23
GO:0051770	GO:0051770	positive regulation of nitric-oxide synthase biosynthetic process	6/863	15/18862	0.0000316172853497266	0.000956910802899442	0.000747392359339216	TLR4/NAMPT/NOD2/LRRK2/KDR/IL33	6
GO:0032677	GO:0032677	regulation of interleukin-8 production	15/863	97/18862	0.0000331023729663635	0.000993899519085295	0.000776282286984833	TLR4/CD14/CLEC7A/TLR8/TLR5/LBP/KLF4/NOD2/APOA2/FCN1/IL10/TLR7/FFAR2/ADIPOQ/MIRLET7C	15
GO:0002224	GO:0002224	toll-like receptor signaling pathway	20/863	157/18862	0.0000332448544013846	0.000993899519085295	0.000776282286984833	SCIMP/CTSB/CTSS/TLR4/CD14/ITGB2/ITGAM/TLR8/TLR5/LBP/NOD2/LY96/TICAM2/S100A9/TLR7/S100A8/APOB/CTSL/COLEC12/TRIL	20
GO:0050867	GO:0050867	positive regulation of cell activation	38/863	412/18862	0.0000341522853186557	0.001012019164214	0.000790434582352485	PTAFR/FGR/LGALS1/TLR4/LILRB2/CLEC7A/ITGB2/TYROBP/CD1D/ITGAM/CD86/LBP/LILRB1/NOD2/CD4/LILRA5/BCL6/CDKN1A/IL10/VCAM1/SIRPB1/LRRK2/CR1/GLI3/THBS1/LILRB4/LEP/THY1/CCR2/CD209/TREM2/EFNB3/IGF2/CD276/EBI3/IL33/IGHV2-70/GLI2	38
GO:0042110	GO:0042110	T cell activation	42/863	474/18862	0.0000345702399746905	0.001012019164214	0.000790434582352485	FCER1G/LGALS3/SLC11A1/MAFB/TNFRSF1B/FGL2/LGALS1/CLEC4A/LILRB2/LFNG/SLC46A2/CLEC7A/CD1D/CD86/LILRB1/NOD2/CEBPB/CD4/VSIG4/BCL6/IL10/VCAM1/SIRPB1/SDC4/CR1/FCGR2B/GLI3/LILRB4/LEP/THY1/CTSL/SCGB1A1/CCR2/CD209/EFNB3/IGF2/CD276/SPINK5/EBI3/RAG2/GLI2/IDO1	42
GO:0051271	GO:0051271	negative regulation of cellular component movement	34/863	352/18862	0.0000346441825002379	0.001012019164214	0.000790434582352485	RRAS/CX3CR1/HMOX1/KLF4/ROBO1/ADORA3/LRP1/SRGAP1/CDH1/PTPRO/FBLN1/GJA1/SULF1/THBS1/ATP1B2/PODN/THY1/SLIT2/IGFBP3/SEMA6D/ADAMTS9/CXCL12/APOE/ACVRL1/BMP5/ALOX15B/NR2F2/LIMCH1/ADIPOQ/IL33/COL3A1/PPARGC1A/PRKG1/PTN	34
GO:1900274	GO:1900274	regulation of phospholipase C activity	10/863	46/18862	0.0000346765693632371	0.001012019164214	0.000790434582352485	C5AR1/PTAFR/CD86/SELE/PDGFRA/EGFR/NTRK2/NTRK3/AVPR1B/EDNRA	10
GO:0002687	GO:0002687	positive regulation of leukocyte migration	18/863	133/18862	0.0000361059777388658	0.00104750064410449	0.000818147287536555	LGALS3/C5AR1/PTAFR/CCR1/CX3CR1/LBP/C3AR1/THBS1/FPR2/THY1/CCR2/CXCL12/TREM2/CXCL10/CCL24/F7/EDN3/PTN	18
GO:0032760	GO:0032760	positive regulation of tumor necrosis factor production	14/863	87/18862	0.0000381965897626046	0.00110163458591794	0.000860428443073409	PTAFR/TLR4/CD14/CLEC7A/TYROBP/LBP/NOD2/LY96/LILRA5/THBS1/LEP/TWIST1/CCR2/IL33	14
GO:0032731	GO:0032731	positive regulation of interleukin-1 beta production	11/863	56/18862	0.0000388433428832902	0.00111353599914926	0.000869724006763853	CASP1/TLR4/CLEC7A/TYROBP/TLR8/NLRC4/NLRP12/NOD2/LILRA5/AIM2/MNDA	11
GO:0072593	GO:0072593	reactive oxygen species metabolic process	29/863	281/18862	0.0000390634696825766	0.00111353599914926	0.000869724006763853	NCF1/NCF1C/NCF2/NCF1B/TLR4/CLEC7A/ITGB2/CX3CR1/TYROBP/ITGAM/KLF4/PDK4/PID1/CYBB/CDKN1A/IL10/CPS1/LRRK2/ALOX5/THBS1/HBG2/LEP/EGFR/FPR2/FBLN5/AGXT2/PTGIS/AGTR1/SLC30A10	29
GO:0003002	GO:0003002	regionalization	32/863	326/18862	0.0000427539049286943	0.00119897961734349	0.00093645949266198	MAFB/LFNG/ITGAM/ROBO2/ROBO1/HHIP/DLL3/PBX1/LMX1B/GLI3/C1QA/ROR2/HEY2/HOXB7/DKK1/ACVRL1/EGR2/DLL1/NR2F2/SIX1/SIX2/TBX18/SIX3/IRX2/HOXB5/GLI2/HOXB8/HOXB6/VAX2/IRX1/HOXA11/TBX20	32
GO:0001503	GO:0001503	ossification	37/863	401/18862	0.0000427944999051826	0.00119897961734349	0.00093645949266198	FGR/CCR1/BMP3/COL2A1/SGMS2/VCAN/ASGR2/CEBPB/SORT1/TP53INP2/SLC8A1/ALOX5/PBX1/RORB/FFAR4/GLI3/PENK/COL1A1/ROR2/CDH11/LEP/EGFR/SATB2/TWIST1/IGFBP3/PRKD1/DKK1/BMP5/IGF2/EGR2/IBSP/SIX2/COL1A2/CHRDL1/GLI2/MMP16/PTN	37
GO:0002696	GO:0002696	positive regulation of leukocyte activation	37/863	401/18862	0.0000427944999051826	0.00119897961734349	0.00093645949266198	PTAFR/FGR/LGALS1/TLR4/LILRB2/CLEC7A/ITGB2/TYROBP/CD1D/ITGAM/CD86/LBP/LILRB1/NOD2/CD4/BCL6/CDKN1A/IL10/VCAM1/SIRPB1/LRRK2/CR1/GLI3/THBS1/LILRB4/LEP/THY1/CCR2/CD209/TREM2/EFNB3/IGF2/CD276/EBI3/IL33/IGHV2-70/GLI2	37
GO:1901342	GO:1901342	regulation of vasculature development	33/863	341/18862	0.0000433045147309489	0.00120637520298774	0.000942235793009521	C5AR1/RRAS/ITGB2/CX3CR1/GRN/TNFSF12/HMOX1/ITGAX/KLF4/CYBB/C3AR1/IL10/ALOX5/BMPER/SULF1/THBS1/LEP/FUT1/TWIST1/PRKD1/COL4A2/CCR2/ADAMTS9/ADM/PTGIS/DLL1/CXCL10/SPINK5/CCL24/SASH1/MIR130A/KDR/PTN	33
GO:0048705	GO:0048705	skeletal system morphogenesis	24/863	213/18862	0.0000443687558611728	0.00122903960444819	0.000959937756901259	FGR/TRPV4/COL2A1/HHIP/GLI3/PDGFRA/COL1A1/ROR2/SATB2/TWIST1/FREM1/NKX3-2/HOXB7/SIX1/SIX2/MMP13/SIX4/ALX3/HOXB5/HOXB8/MMP16/HOXB6/HOXA11/IRX5	24
GO:1990266	GO:1990266	neutrophil migration	17/863	123/18862	0.0000449823841040511	0.00123903724304586	0.000967746383030976	FCER1G/LGALS3/C5AR1/ITGB2/LBP/NOD2/C3AR1/S100A9/CCL18/S100A8/CCL22/CCL23/SLIT2/S100A12/CXCL10/CCL24/EDN3	17
GO:0050766	GO:0050766	positive regulation of phagocytosis	12/863	67/18862	0.0000458225347845006	0.00125512786619221	0.000980313916765734	FCER1G/SLC11A1/CLEC7A/NOD2/APOA2/LRP1/C2/SIRPB1/FCGR2B/RAB31/FPR2/TREM2	12
GO:0046942	GO:0046942	carboxylic acid transport	29/863	284/18862	0.0000474243580188429	0.00129178681870215	0.00100894628346521	SLC7A7/PSAP/SLC11A1/SLC43A2/CES1/SLC6A12/AQP9/GJA1/SLC6A1/SLC38A3/RGS2/LEP/NTRK2/FOLR2/SLC10A2/AVPR1B/SLC25A21/SLC22A3/TRH/RIMS1/CYP4F2/SLC7A2/PPFIA2/APBA1/SLCO1C1/SLC51B/SLC7A3/TRPC4/SLC5A12	29
GO:0032609	GO:0032609	interferon-gamma production	16/863	112/18862	0.0000497254753010944	0.00134698345525561	0.00105205745359338	SLC11A1/TLR4/CD14/CLEC7A/TLR8/LILRB1/NOD2/IL10/CR1/TLR7/LILRB4/SCGB1A1/CCR2/CD276/EBI3/IL33	16
GO:0032693	GO:0032693	negative regulation of interleukin-10 production	7/863	23/18862	0.0000527222637172451	0.00142031460992117	0.001109332535589	TYROBP/LILRB1/FCGR2B/LILRB4/DLL1/MIRLET7C/IDO1	7
GO:0031644	GO:0031644	regulation of nervous system process	18/863	137/18862	0.0000538006053489076	0.00143699097895003	0.0011223575644171	TYMP/PTAFR/TNFRSF1B/NLGN1/ITGAX/IL10/NMU/LRRK2/SHANK2/TMEM108/NETO1/SHISA9/EGR2/RIMS1/NLGN4X/DLGAP2/FGF12/VIP	18
GO:0030336	GO:0030336	negative regulation of cell migration	32/863	330/18862	0.0000541220842081013	0.00143699097895003	0.0011223575644171	RRAS/CX3CR1/HMOX1/KLF4/ROBO1/ADORA3/LRP1/SRGAP1/CDH1/GJA1/SULF1/THBS1/ATP1B2/PODN/THY1/SLIT2/IGFBP3/SEMA6D/ADAMTS9/CXCL12/APOE/ACVRL1/BMP5/ALOX15B/NR2F2/LIMCH1/ADIPOQ/IL33/COL3A1/PPARGC1A/PRKG1/PTN	32
GO:2000146	GO:2000146	negative regulation of cell motility	33/863	345/18862	0.0000544888949582781	0.00143699097895003	0.0011223575644171	RRAS/CX3CR1/HMOX1/KLF4/ROBO1/ADORA3/LRP1/SRGAP1/CDH1/FBLN1/GJA1/SULF1/THBS1/ATP1B2/PODN/THY1/SLIT2/IGFBP3/SEMA6D/ADAMTS9/CXCL12/APOE/ACVRL1/BMP5/ALOX15B/NR2F2/LIMCH1/ADIPOQ/IL33/COL3A1/PPARGC1A/PRKG1/PTN	33
GO:0060042	GO:0060042	retina morphogenesis in camera-type eye	11/863	58/18862	0.0000546410072310892	0.00143699097895003	0.0011223575644171	MFSD2A/RORB/THY1/THRB/NTRK2/DLL1/SDK2/RS1/DSCAM/PTN/HCN1	11
GO:0001952	GO:0001952	regulation of cell-matrix adhesion	17/863	125/18862	0.0000553928808936477	0.00143699097895003	0.0011223575644171	ONECUT2/RRAS/S100A10/LRP1/BCL6/COL16A1/SDC4/RIN2/THBS1/AJAP1/THY1/FUT1/ACVRL1/LIMCH1/KDR/EPHA3/POSTN	17
GO:0002698	GO:0002698	negative regulation of immune effector process	17/863	125/18862	0.0000553928808936477	0.00143699097895003	0.0011223575644171	LGALS3/FGL2/GRN/HMOX1/LILRB1/NOD2/APOA2/VSIG4/BCL6/IL10/CR1/FCGR2B/LILRB4/CCR2/SPINK5/C4BPA/IL33	17
GO:0032355	GO:0032355	response to estradiol	17/863	125/18862	0.0000553928808936477	0.00143699097895003	0.0011223575644171	POU4F1/CD4/IL10/ZNF703/PENK/GJA1/COL1A1/CCND1/LEP/EGFR/APOB/PTGFR/NR2F2/F7/PPARGC1A/POSTN/PTN	17
GO:0050777	GO:0050777	negative regulation of immune response	19/863	150/18862	0.0000561201153224475	0.0014431103276024	0.00112713706362754	LGALS3/FGL2/GRN/HMOX1/SAMHD1/LILRB1/NOD2/VSIG4/BCL6/IL10/CR1/FCGR2B/LILRB4/CCR2/SPINK5/C4BPA/IL33/COL3A1/ADCYAP1	19
GO:0042472	GO:0042472	inner ear morphogenesis	14/863	90/18862	0.0000562174327089655	0.0014431103276024	0.00112713706362754	MAFB/COL2A1/MYO7A/EPHB2/ROR2/HMX3/FZD3/LRIG3/SIX1/TBX18/SIX4/GLI2/HMX2/SLITRK6	14
GO:0051960	GO:0051960	regulation of nervous system development	38/863	422/18862	0.0000573117216456369	0.00146353839181541	0.00114309234291024	TYMP/POU4F1/TNFRSF1B/CX3CR1/NLGN1/ITGAX/ROBO2/ROBO1/LRP1/DLL3/SERPINE2/LRRN1/CDH4/EPHB2/GLI3/DAB1/THY1/SLIT2/FLRT2/NTRK2/DCT/SEMA6D/PTPRD/HEY2/CXCL12/EFNB3/FLRT3/SYNDIG1/EGR2/DLL1/FZD3/SEMA5B/ADCYAP1/DSCAM/FGF13/SLITRK1/PTN/SLITRK6	38
GO:0051051	GO:0051051	negative regulation of transport	39/863	438/18862	0.0000587202765979886	0.00149044401290571	0.00116410689888059	LGALS3/TNFRSF1B/SLC43A2/LILRB2/KCNE1/HMOX1/LILRB1/APOA2/PID1/SERPINE2/NMU/LRRK2/FCGR2B/FFAR4/EPHB2/GJA1/THBS1/RGS2/LEP/TRDN/PRKG2/BEST3/TWIST1/PRKD1/CCR2/APOE/ENHO/KCNH2/TRH/CYP4F2/EGF/NECAB2/APOC1/ADIPOQ/EPHA3/ADCYAP1/FGF12/VIP/SYT4	39
GO:0072006	GO:0072006	nephron development	18/863	138/18862	0.0000592772960466271	0.00149044401290571	0.00116410689888059	SULF2/PTPRO/PBX1/GLI3/PDGFRA/SULF1/ENPEP/HOXB7/DLL1/SIX1/SIX2/POU3F3/ADIPOQ/IRX2/SIX4/IRX1/HOXA11/NPHS2	18
GO:1903038	GO:1903038	negative regulation of leukocyte cell-cell adhesion	18/863	138/18862	0.0000592772960466271	0.00149044401290571	0.00116410689888059	LGALS3/FGL2/LILRB2/CD86/LILRB1/KLF4/CEBPB/VSIG4/BCL6/IL10/SDC4/CR1/FCGR2B/GLI3/LILRB4/SCGB1A1/CXCL12/IDO1	18
GO:0001936	GO:0001936	regulation of endothelial cell proliferation	21/863	177/18862	0.0000618329307367189	0.00154145163069056	0.0012039462482588	TNFSF12/HMOX1/IL10/ALOX5/GJA1/SULF1/THBS1/LEP/FUT1/PRKD1/CXCL12/APOE/AGTR1/ACVRL1/IGF2/NR2F2/CCL24/EGF/MIR130A/KDR/VIP	21
GO:0021675	GO:0021675	nerve development	12/863	69/18862	0.0000619347279718623	0.00154145163069056	0.0012039462482588	POU4F1/MAFB/SULF2/SERPINE2/VCAM1/EPHB2/GLI3/SULF1/EGR2/SIX1/SIX4/SLITRK6	12
GO:0071496	GO:0071496	cellular response to external stimulus	30/863	303/18862	0.0000626916413013526	0.00154206077159881	0.00120442201596798	CASP1/CD68/TLR4/UPP1/CASP5/TLR8/HMOX1/TLR5/VDR/PDK4/CDKN1A/MFSD2A/VCAM1/CDKN2B/LRRK2/PENK/TLR7/GJA1/KIF26A/COL1A1/SLC38A3/KCNJ2/LEP/EGFR/PRKD1/FOLR2/MMP7/PRKAA2/POSTN/PTN	30
GO:0044706	GO:0044706	multi-multicellular organism process	23/863	204/18862	0.0000629027440994822	0.00154206077159881	0.00120442201596798	STS/CAPN2/PTAFR/VDR/COL16A1/SERPINE2/GJA1/SLC38A3/RGS2/PAPPA/LEP/TPPP3/PTGFR/SCGB1A1/ADM/HMX3/NR2F2/MMP7/TRO/PRLR/ADCYAP1/IDO1/PTN	23
GO:0050807	GO:0050807	regulation of synapse organization	23/863	204/18862	0.0000629027440994822	0.00154206077159881	0.00120442201596798	LILRB2/NLGN1/ROBO2/IL10/CAMK1/LRRK2/FCGR2B/LRRN1/EPHB2/FLRT2/NTRK2/PTPRD/APOE/FLRT3/SYNDIG1/PPFIA2/SIX1/GPC6/SIX4/LRFN2/SLITRK1/PTN/SLITRK6	23
GO:0001935	GO:0001935	endothelial cell proliferation	22/863	191/18862	0.0000654077051832778	0.00159549243041598	0.0012461546554426	TNFSF12/HMOX1/IL10/ALOX5/GJA1/BMPER/SULF1/THBS1/LEP/FUT1/PRKD1/CXCL12/APOE/AGTR1/ACVRL1/IGF2/NR2F2/CCL24/EGF/MIR130A/KDR/VIP	22
GO:0006865	GO:0006865	amino acid transport	19/863	152/18862	0.0000673359037420485	0.00162337166949368	0.00126792965286946	SLC7A7/SLC11A1/SLC43A2/SLC6A12/GJA1/SLC6A1/SLC38A3/RGS2/LEP/NTRK2/XK/PDPN/TRH/RIMS1/SLC7A2/PPFIA2/APBA1/SLC7A3/TRPC4	19
GO:0031960	GO:0031960	response to corticosteroid	19/863	152/18862	0.0000673359037420485	0.00162337166949368	0.00126792965286946	PTAFR/IL1RN/CYBB/CDKN1A/IL10/CPS1/HNMT/SGK1/COL1A1/CCND1/PAPPA/EGFR/SLIT2/SCGB1A1/ADM/TRH/BCHE/ADIPOQ/ADCYAP1	19
GO:0035296	GO:0035296	regulation of tube diameter	17/863	127/18862	0.000067875013715318	0.00162337166949368	0.00126792965286946	SCPEP1/PTAFR/SLC8A1/CPS1/HTR7/GJA1/RGS2/LEP/EGFR/ARHGAP42/APOE/AVPR1B/ADM/AGTR1/EDNRA/PRKG1/EDN3	17
GO:0097746	GO:0097746	blood vessel diameter maintenance	17/863	127/18862	0.000067875013715318	0.00162337166949368	0.00126792965286946	SCPEP1/PTAFR/SLC8A1/CPS1/HTR7/GJA1/RGS2/LEP/EGFR/ARHGAP42/APOE/AVPR1B/ADM/AGTR1/EDNRA/PRKG1/EDN3	17
GO:0030449	GO:0030449	regulation of complement activation	16/863	115/18862	0.0000688849045189687	0.00163952760609953	0.00128054819948906	CFP/C5AR1/CD5L/C3AR1/C2/VSIG4/CFI/CR1/C1QA/CPN2/C7/IGKV2-28/C4BPA/C1QC/IGHV2-70/IGKV2D-28	16
GO:0006801	GO:0006801	superoxide metabolic process	12/863	70/18862	0.0000716791698358959	0.00169779212418067	0.00132605552943295	NCF1/NCF1C/NCF2/NCF1B/CLEC7A/ITGB2/TYROBP/ITGAM/CYBB/EGFR/FPR2/FBLN5	12
GO:0010544	GO:0010544	negative regulation of platelet activation	6/863	17/18862	0.000072254177713716	0.00170318381408822	0.00133026669292763	SERPINE2/PDGFRA/APOE/C1QTNF1/ADAMTS18/PRKG1	6
GO:1902563	GO:1902563	regulation of neutrophil activation	5/863	11/18862	0.0000726946330650188	0.00170536739673582	0.0013319721737121	PTAFR/ITGB2/ITGAM/GRN/FCGR2B	5
GO:0009954	GO:0009954	proximal/distal pattern formation	8/863	32/18862	0.0000733722977712418	0.00171306845701142	0.00133798706411919	PBX1/GLI3/DLL1/SIX3/IRX2/GLI2/IRX1/HOXA11	8
GO:0035150	GO:0035150	regulation of tube size	17/863	128/18862	0.0000749984891236039	0.00171740971938675	0.00134137779428899	SCPEP1/PTAFR/SLC8A1/CPS1/HTR7/GJA1/RGS2/LEP/EGFR/ARHGAP42/APOE/AVPR1B/ADM/AGTR1/EDNRA/PRKG1/EDN3	17
GO:0010518	GO:0010518	positive regulation of phospholipase activity	11/863	60/18862	0.0000756599019758388	0.00171740971938675	0.00134137779428899	C5AR1/PTAFR/CD86/SELE/PDGFRA/EGFR/NTRK2/NTRK3/AVPR1B/AGTR1/EDNRA	11
GO:0032615	GO:0032615	interleukin-12 production	11/863	60/18862	0.0000756599019758388	0.00171740971938675	0.00134137779428899	SCIMP/MEFV/TLR4/CLEC7A/TLR8/LILRB1/NOD2/LILRA5/IL10/THBS1/IDO1	11
GO:0032655	GO:0032655	regulation of interleukin-12 production	11/863	60/18862	0.0000756599019758388	0.00171740971938675	0.00134137779428899	SCIMP/MEFV/TLR4/CLEC7A/TLR8/LILRB1/NOD2/LILRA5/IL10/THBS1/IDO1	11
GO:0034113	GO:0034113	heterotypic cell-cell adhesion	11/863	60/18862	0.0000756599019758388	0.00171740971938675	0.00134137779428899	LILRB2/ITGB2/CD1D/ITGAX/KLF4/ITGA7/IL1RN/IL10/VCAM1/THY1/ADIPOQ	11
GO:0046530	GO:0046530	photoreceptor cell differentiation	11/863	60/18862	0.0000756599019758388	0.00171740971938675	0.00134137779428899	MYO7A/MFSD2A/RORB/THY1/THRB/NTRK2/MFRP/SDK2/DSCAM/PTN/HCN1	11
GO:0001818	GO:0001818	negative regulation of cytokine production	34/863	367/18862	0.0000798092806585551	0.00180324840123915	0.00140842184349175	SLC11A1/MEFV/TLR4/CLEC4A/CX3CR1/TYROBP/TLR8/HMOX1/LBP/LILRB1/NLRP12/KLF4/NOD2/APOA2/LILRA5/VSIG4/BCL6/IL1R2/IL10/MIR373/CR1/FCGR2B/FFAR4/THBS1/LILRB4/TWIST1/SCGB1A1/TREM2/DLL1/MIR130A/ADIPOQ/IL33/MIRLET7C/IDO1	34
GO:0002367	GO:0002367	cytokine production involved in immune response	14/863	93/18862	0.0000812549620453898	0.00182749118765388	0.00142735660029516	SCIMP/TNFRSF1B/TLR4/CLEC7A/HMOX1/LILRB1/NOD2/APOA2/BCL6/IL10/FFAR2/LILRB4/CCR2/TRIL	14
GO:0001656	GO:0001656	metanephros development	13/863	82/18862	0.0000840519359933468	0.00188176548938529	0.00146974738353182	ROBO2/GLI3/PDGFRA/FRAS1/SIX1/SIX2/POU3F3/ADIPOQ/IRX2/SIX4/IRX1/HOXA11/NPHS2	13
GO:0042391	GO:0042391	regulation of membrane potential	38/863	431/18862	0.0000895237323074024	0.00199515845228725	0.0015583126226523	CASP1/KCNE1/NLGN1/KCNQ1/PID1/SLC8A1/LRRK2/GJA1/FGF14/SHANK2/ATP1B2/KCNJ2/TRDN/TMEM108/NTRK2/NETO1/GRIK3/TREM2/KCNN2/GABRR1/KCNK13/GABRD/KCNH2/RIMS1/NLGN4X/CHRNB4/GABRA2/TBX18/KDR/SLC25A27/ADCYAP1/SCN2A/FGF12/FGF13/RGS7BP/PTN/GABRG2/HCN1	38
GO:0048143	GO:0048143	astrocyte activation	7/863	25/18862	0.0000954113615835327	0.00211675070517675	0.0016532818930264	C5AR1/GRN/LRP1/C1QA/EGFR/FPR2/TREM2	7
GO:0031670	GO:0031670	cellular response to nutrient	9/863	42/18862	0.0000962018212879016	0.00212467355754316	0.00165947001349164	HMOX1/VDR/CDKN2B/PENK/COL1A1/LEP/FOLR2/POSTN/PTN	9
GO:0016485	GO:0016485	protein processing	24/863	224/18862	0.0000988938858837586	0.00217433507842183	0.00169825799785279	CTSZ/CTSS/CASP1/CD5L/CES1/NLRC4/KLK1/IL1R2/SERPINE2/LRRK2/CPM/MYRFL/GLI3/THBS1/LDLRAD3/ADAMTS2/CTSL/ENPEP/CTSE/CPXM2/F7/ADAMTS3/CPE/MMP16	24
GO:0051963	GO:0051963	regulation of synapse assembly	14/863	95/18862	0.000102896941937404	0.00225224868892452	0.00175911219345994	NLGN1/ROBO2/LRRN1/EPHB2/FLRT2/NTRK2/PTPRD/FLRT3/SYNDIG1/SIX1/GPC6/SIX4/SLITRK1/SLITRK6	14
GO:0032930	GO:0032930	positive regulation of superoxide anion generation	6/863	18/18862	0.000104197689852408	0.00226381351504428	0.00176814486677997	CLEC7A/ITGB2/TYROBP/ITGAM/EGFR/FPR2	6
GO:0050868	GO:0050868	negative regulation of T cell activation	16/863	119/18862	0.000104348736365492	0.00226381351504428	0.00176814486677997	LGALS3/FGL2/LILRB2/CD86/LILRB1/CEBPB/VSIG4/BCL6/IL10/SDC4/CR1/FCGR2B/GLI3/LILRB4/SCGB1A1/IDO1	16
GO:0031100	GO:0031100	animal organ regeneration	12/863	73/18862	0.000109238277765611	0.00235869776958096	0.00184225393383976	C5AR1/HMOX1/CEBPB/SULF2/CDKN1A/IL10/GLI3/CCND1/EGFR/CXCL12/ADM/F7	12
GO:0031667	GO:0031667	response to nutrient levels	39/863	451/18862	0.00010968449754527	0.00235869776958096	0.00184225393383976	CD68/UPP1/HMOX1/VDR/NOD2/PDK4/CD4/CYBB/C2/SLC8A1/CDKN1A/MFSD2A/PKLR/VCAM1/CDKN2B/CPS1/LRRK2/PENK/COL1A1/SLC38A3/CCND1/LEP/EGFR/PRKD1/FOLR2/APOE/ADM/SLC22A3/CXCL10/BCHE/MMP7/F7/ADIPOQ/PRKAA2/ADCYAP1/PPARGC1A/POSTN/PTN/NPY	39
GO:0060041	GO:0060041	retina development in camera-type eye	18/863	145/18862	0.000113490835076219	0.00242989329423015	0.00189786098831205	MFSD2A/RORB/PDGFRA/THY1/THRB/NTRK2/COL4A1/LAMC3/ACVRL1/DLL1/MFRP/SDK2/SIX3/RS1/DSCAM/VAX2/PTN/HCN1	18
GO:0048608	GO:0048608	reproductive structure development	36/863	405/18862	0.000115589024557771	0.00246405646698588	0.00192454403359804	PSAP/CRIP1/TNFSF10/VDR/ROBO2/CEBPB/PHLDA2/IL10/SERPINE2/GLI3/ZFPM2/MMP19/PDGFRA/GJA1/SULF1/ROR2/CCND1/LEP/SLIT2/TPPP3/PCYT1B/HEY2/ADM/DMRT1/BMP5/IGF2/ALOX15B/NR2F2/FST/SIX4/GLI2/ADCYAP1/FOXF2/HOXA11/IRX5/PTN	36
GO:0034142	GO:0034142	toll-like receptor 4 signaling pathway	9/863	43/18862	0.000116777220575272	0.0024680416562632	0.0019276566539252	SCIMP/TLR4/CD14/ITGB2/ITGAM/LBP/LY96/TICAM2/TRIL	9
GO:0051216	GO:0051216	cartilage development	21/863	185/18862	0.000117215405963899	0.0024680416562632	0.0019276566539252	TRPV4/BMP3/COL2A1/SULF2/GLI3/SULF1/COL1A1/ROR2/LEP/SATB2/TGFBI/NKX3-2/ACVRL1/BMP5/CYTL1/SIX2/BGN/LUM/GLI2/GDF6/HOXA11	21
GO:0001654	GO:0001654	eye development	33/863	359/18862	0.000117286091354135	0.0024680416562632	0.0019276566539252	KLF4/MYO7A/MFSD2A/PBX1/RORB/COL8A1/EPHB2/GLI3/SALL2/PDGFRA/THY1/THRB/NTRK2/TWIST1/COL4A1/MFAP2/LAMC3/ACVRL1/DLL1/MFRP/SDK2/COL5A1/SIX3/CHRDL1/MAB21L1/RS1/DSCAM/ADAMTS18/FOXF2/VAX2/PTN/SLITRK6/HCN1	33
GO:0032490	GO:0032490	detection of molecule of bacterial origin	5/863	12/18862	0.000119925476658577	0.00250210473215746	0.00195426151885287	TLR4/LBP/NOD2/LY96/TREM2	5
GO:0034111	GO:0034111	negative regulation of homotypic cell-cell adhesion	5/863	12/18862	0.000119925476658577	0.00250210473215746	0.00195426151885287	SERPINE2/ZNF703/C1QTNF1/ADAMTS18/PRKG1	5
GO:0002700	GO:0002700	regulation of production of molecular mediator of immune response	18/863	146/18862	0.000124031643298906	0.00257680994531583	0.00201260980518029	SCIMP/TNFRSF1B/TLR4/CLEC7A/HMOX1/LILRB1/NOD2/APOA2/BCL6/IL10/CR1/FCGR2B/FFAR2/LILRB4/CCR2/TRIL/SPINK5/IL33	18
GO:0015711	GO:0015711	organic anion transport	34/863	376/18862	0.000127772416650886	0.00264332556472276	0.00206456163347068	SLC7A7/PSAP/SLC11A1/SLC43A2/CES1/SLC6A12/MFSD2A/AQP9/SLC22A11/CR1/GJA1/SLC6A1/SLC38A3/RGS2/LEP/NTRK2/FOLR2/SLC10A2/AVPR1B/RHAG/SLC25A21/SLC22A3/CA1/TRH/RIMS1/CYP4F2/SLC7A2/PPFIA2/APBA1/SLCO1C1/SLC51B/SLC7A3/TRPC4/SLC5A12	34
GO:0032963	GO:0032963	collagen metabolic process	15/863	109/18862	0.000130505042086833	0.00268195239627548	0.0020947310062905	CTSB/CTSS/CST3/CTSD/MMP19/COL1A1/ADAMTS2/CTSL/COL15A1/MMP7/COL5A1/COL1A2/ADAMTS3/MMP13/MMP16	15
GO:0050803	GO:0050803	regulation of synapse structure or activity	23/863	214/18862	0.000130733555519037	0.00268195239627548	0.0020947310062905	LILRB2/NLGN1/ROBO2/IL10/CAMK1/LRRK2/FCGR2B/LRRN1/EPHB2/FLRT2/NTRK2/PTPRD/APOE/FLRT3/SYNDIG1/PPFIA2/SIX1/GPC6/SIX4/LRFN2/SLITRK1/PTN/SLITRK6	23
GO:0061458	GO:0061458	reproductive system development	36/863	408/18862	0.000133898761003663	0.00273544010500401	0.00213650742338302	PSAP/CRIP1/TNFSF10/VDR/ROBO2/CEBPB/PHLDA2/IL10/SERPINE2/GLI3/ZFPM2/MMP19/PDGFRA/GJA1/SULF1/ROR2/CCND1/LEP/SLIT2/TPPP3/PCYT1B/HEY2/ADM/DMRT1/BMP5/IGF2/ALOX15B/NR2F2/FST/SIX4/GLI2/ADCYAP1/FOXF2/HOXA11/IRX5/PTN	36
GO:0032732	GO:0032732	positive regulation of interleukin-1 production	11/863	64/18862	0.000138973101513314	0.00282732413576671	0.00220827317451599	CASP1/TLR4/CLEC7A/TYROBP/TLR8/NLRC4/NLRP12/NOD2/LILRA5/AIM2/MNDA	11
GO:0097530	GO:0097530	granulocyte migration	18/863	148/18862	0.000147722265987974	0.0029929019427233	0.0023375972321194	FCER1G/LGALS3/C5AR1/ITGB2/LBP/NOD2/C3AR1/S100A9/CCL18/THBS1/S100A8/CCL22/CCL23/SLIT2/S100A12/CXCL10/CCL24/EDN3	18
GO:0006959	GO:0006959	humoral immune response	34/863	380/18862	0.000156420771145503	0.00315609481862716	0.00246505854636058	CFP/SLC11A1/C5AR1/CD5L/TREM1/NOD2/C3AR1/C2/VSIG4/FCN1/LYZ/CFI/S100A9/RNASE6/ALOX5/CR1/FCGR2B/C1QA/TF/S100A8/S100A12/TREM2/CPN2/CXCL10/SPINK5/EBI3/C7/IGKV2-28/C4BPA/C1QC/IGHV2-70/IGKV2D-28/DEFA3/DEFB1	34
GO:1904888	GO:1904888	cranial skeletal system development	11/863	65/18862	0.000160464097254769	0.00322440765918087	0.00251841408892515	GLI3/PDGFRA/TWIST1/IRF6/FREM1/SIX1/SIX2/SIX4/ALX3/MMP16/IRX5	11
GO:0034110	GO:0034110	regulation of homotypic cell-cell adhesion	7/863	27/18862	0.000162697109421739	0.00324269889225523	0.00253270040255151	LGALS1/SERPINE2/ZNF703/C1QTNF1/PDPN/ADAMTS18/PRKG1	7
GO:0048665	GO:0048665	neuron fate specification	7/863	27/18862	0.000162697109421739	0.00324269889225523	0.00253270040255151	POU4F1/GLI3/MYT1L/ESRP1/DLL1/SIX1/GLI2	7
GO:1903522	GO:1903522	regulation of blood circulation	28/863	290/18862	0.000166793958668733	0.0033108938435336	0.00258596386804539	PTAFR/KCNE1/KCNQ1/ADORA3/SLC8A1/NMU/CACNA2D4/GJA1/RGS2/ATP1B2/KCNJ2/CACNA2D2/LEP/TRDN/EGFR/THRB/HEY2/ARHGAP42/AVPR1B/ADM/KCNN2/AGTR1/KCNH2/TBX18/KCNJ12/MYL4/FGF13/EDN3	28
GO:0048701	GO:0048701	embryonic cranial skeleton morphogenesis	9/863	45/18862	0.000169063677858795	0.00334241617960352	0.00261058429562944	GLI3/PDGFRA/TWIST1/SIX1/SIX2/SIX4/ALX3/MMP16/IRX5	9
GO:0071674	GO:0071674	mononuclear cell migration	21/863	190/18862	0.000170937257009246	0.00336205668175199	0.00262592445188525	LGALS3/C5AR1/CCR1/CXCL16/C3AR1/PTPRO/ALOX5/CCL18/CCR5/THBS1/CCL22/CCL23/FPR2/SLIT2/ARTN/S100A12/CCR2/CXCL12/BMP5/CXCL10/CCL24	21
GO:0007405	GO:0007405	neuroblast proliferation	10/863	55/18862	0.000171428547917193	0.00336205668175199	0.00262592445188525	CX3CR1/HHIP/LRRK2/GLI3/ARTN/DCT/FZD3/SIX3/FGF13/PTN	10
GO:0009991	GO:0009991	response to extracellular stimulus	40/863	477/18862	0.000172775922346225	0.00337498146320136	0.00263601931430307	CD68/UPP1/HMOX1/VDR/NOD2/PDK4/CD4/CYBB/C2/SLC8A1/CDKN1A/MFSD2A/PKLR/VCAM1/CDKN2B/CPS1/LRRK2/PENK/KIF26A/COL1A1/SLC38A3/CCND1/LEP/EGFR/PRKD1/FOLR2/APOE/ADM/SLC22A3/CXCL10/BCHE/MMP7/F7/ADIPOQ/PRKAA2/ADCYAP1/PPARGC1A/POSTN/PTN/NPY	40
GO:0010232	GO:0010232	vascular transport	13/863	88/18862	0.000175742383643691	0.00340579014626489	0.00266008234531204	LRP1/MFSD2A/ABCB1/GJA1/SLC6A1/SLC38A3/ATP1B2/APOE/AVPR1B/SLC22A3/SLC7A2/SLCO1C1/SLC7A3	13
GO:0070098	GO:0070098	chemokine-mediated signaling pathway	13/863	88/18862	0.000175742383643691	0.00340579014626489	0.00266008234531204	CCR1/CX3CR1/ROBO1/CCL18/CCR5/CCL22/CCL23/SLIT2/CCR2/CXCL12/TREM2/CXCL10/CCL24	13
GO:0007565	GO:0007565	female pregnancy	20/863	177/18862	0.000179667794001458	0.00346815430704389	0.00270879168908953	STS/CAPN2/VDR/COL16A1/GJA1/SLC38A3/RGS2/PAPPA/LEP/TPPP3/SCGB1A1/ADM/HMX3/NR2F2/MMP7/TRO/PRLR/ADCYAP1/IDO1/PTN	20
GO:0002699	GO:0002699	positive regulation of immune effector process	23/863	219/18862	0.000184522492441301	0.00353670391126703	0.00276233215521957	SCIMP/PTAFR/FGR/TLR4/CLEC7A/ITGB2/TYROBP/CD1D/ITGAM/CD86/HMOX1/LBP/LILRB1/NOD2/IL10/CR1/FFAR2/CD1B/CD1A/CCR2/CD1E/IL33/AZGP1	23
GO:0042130	GO:0042130	negative regulation of T cell proliferation	11/863	66/18862	0.000184711326945897	0.00353670391126703	0.00276233215521957	LILRB2/CD86/LILRB1/CEBPB/VSIG4/IL10/SDC4/CR1/LILRB4/SCGB1A1/IDO1	11
GO:1903034	GO:1903034	regulation of response to wounding	19/863	164/18862	0.000186514584201925	0.00353670391126703	0.00276233215521957	CLEC7A/GRN/KLF4/LRP1/IL10/SERPINE2/ALOX5/EPHB2/PDGFRA/GJA1/THBS1/AJAP1/SERPINB2/APOE/C1QTNF1/F7/ADAMTS18/PRKG1/PTN	19
GO:0002430	GO:0002430	complement receptor mediated signaling pathway	5/863	13/18862	0.00018754701548632	0.00353670391126703	0.00276233215521957	C5AR1/FPR1/C3AR1/CR1/FPR2	5
GO:0002921	GO:0002921	negative regulation of humoral immune response	5/863	13/18862	0.00018754701548632	0.00353670391126703	0.00276233215521957	VSIG4/CR1/FCGR2B/SPINK5/C4BPA	5
GO:0015812	GO:0015812	gamma-aminobutyric acid transport	5/863	13/18862	0.00018754701548632	0.00353670391126703	0.00276233215521957	SLC6A12/SLC6A1/TRH/APBA1/TRPC4	5
GO:0061351	GO:0061351	neural precursor cell proliferation	17/863	138/18862	0.000191280597063225	0.00359329029655553	0.00280652878449693	C5AR1/CX3CR1/HHIP/LRRK2/GLI3/ZNF503/ZNF423/ARTN/DCT/FZD3/EGF/POU3F3/SIX3/GLI2/ADCYAP1/FGF13/PTN	17
GO:0033273	GO:0033273	response to vitamin	13/863	89/18862	0.00019733219041616	0.00365192918365965	0.00285232851426169	VDR/CD4/PENK/COL1A1/CCND1/LEP/EGFR/FOLR2/CXCL10/BCHE/F7/POSTN/PTN	13
GO:0030100	GO:0030100	regulation of endocytosis	22/863	206/18862	0.000198873946748212	0.00365192918365965	0.00285232851426169	LGALS3/ANXA2/CD14/NLGN1/LILRB1/LRP1/LRRK2/SELE/RAB31/TF/PRKD1/APOE/TREM2/DKK1/GSG1L/DLL1/EGF/NECAB2/APOC1/ADIPOQ/EPHA3/SYT4	22
GO:1902106	GO:1902106	negative regulation of leukocyte differentiation	14/863	101/18862	0.000200430355108173	0.00365192918365965	0.00285232851426169	MAFB/FGL2/TLR4/LILRB3/LILRB1/BCL6/CR1/FCGR2B/GLI3/LILRB4/TMEM176B/TMEM176A/ADIPOQ/C1QC	14
GO:2000379	GO:2000379	positive regulation of reactive oxygen species metabolic process	14/863	101/18862	0.000200430355108173	0.00365192918365965	0.00285232851426169	TLR4/CLEC7A/ITGB2/TYROBP/ITGAM/KLF4/PID1/CDKN1A/THBS1/LEP/EGFR/FPR2/AGXT2/AGTR1	14
GO:0032891	GO:0032891	negative regulation of organic acid transport	6/863	20/18862	0.000201105625043464	0.00365192918365965	0.00285232851426169	SLC43A2/THBS1/RGS2/LEP/TRH/CYP4F2	6
GO:0032928	GO:0032928	regulation of superoxide anion generation	6/863	20/18862	0.000201105625043464	0.00365192918365965	0.00285232851426169	CLEC7A/ITGB2/TYROBP/ITGAM/EGFR/FPR2	6
GO:0051767	GO:0051767	nitric-oxide synthase biosynthetic process	6/863	20/18862	0.000201105625043464	0.00365192918365965	0.00285232851426169	TLR4/NAMPT/NOD2/LRRK2/KDR/IL33	6
GO:0051769	GO:0051769	regulation of nitric-oxide synthase biosynthetic process	6/863	20/18862	0.000201105625043464	0.00365192918365965	0.00285232851426169	TLR4/NAMPT/NOD2/LRRK2/KDR/IL33	6
GO:0150146	GO:0150146	cell junction disassembly	6/863	20/18862	0.000201105625043464	0.00365192918365965	0.00285232851426169	CX3CR1/ITGAM/C1QA/TREM2/DKK1/C1QC	6
GO:0010812	GO:0010812	negative regulation of cell-substrate adhesion	11/863	67/18862	0.000211993053977601	0.00383543152639179	0.00299565247764813	SPOCK1/LGALS1/LRP1/BCL6/PTPRO/FBLN1/THBS1/AJAP1/COL1A1/ACVRL1/POSTN	11
GO:0001822	GO:0001822	kidney development	27/863	280/18862	0.000221070481502467	0.00397145699571864	0.00310189476913693	ROBO2/SULF2/LRRK2/PTPRO/PBX1/SDC4/GLI3/PDGFRA/BMPER/SULF1/SLIT2/FRAS1/ENPEP/AGTR1/HOXB7/DLL1/SIX1/SIX2/UPK3A/POU3F3/ADIPOQ/IRX2/SIX4/GLI2/IRX1/HOXA11/NPHS2	27
GO:0007204	GO:0007204	positive regulation of cytosolic calcium ion concentration	29/863	310/18862	0.0002211315031269	0.00397145699571864	0.00310189476913693	C5AR1/CCR1/TRPV4/CX3CR1/FPR1/LRP1/CD4/C3AR1/SLC8A1/NMU/FFAR4/PDGFRA/CCR5/GJA1/TRDN/FAM155B/FPR2/THY1/PTGFR/CCR2/AVPR1B/ADM/S1PR3/AGTR1/C1QTNF1/CXCL10/EDNRA/ADCYAP1/KISS1	29
GO:0043200	GO:0043200	response to amino acid	14/863	102/18862	0.000222717990635938	0.00398535148937228	0.00311274702241084	CAPN2/CEBPB/CYBB/COL16A1/CPS1/PDGFRA/COL1A1/NTRK2/COL4A1/SIX1/F7/COL1A2/PPARGC1A/PTN	14
GO:0002831	GO:0002831	regulation of response to biotic stimulus	36/863	420/18862	0.00023615043239495	0.00420500945044862	0.00328431022483165	FCER1G/SCIMP/SIGLEC16/FGR/FGL2/TLR4/CLEC4A/HCK/TYROBP/CD1D/GRN/TLR8/LBP/SAMHD1/LILRB1/NLRC4/NOD2/LY96/VSIG4/FCN1/AIM2/CR1/FCGR2B/LY86/MNDA/FFAR2/CLEC10A/LEP/FPR2/CD209/APOE/TREM2/SPINK5/SASH1/CLEC4E/CLEC6A	36
GO:0042310	GO:0042310	vasoconstriction	12/863	79/18862	0.000236708669860049	0.00420500945044862	0.00328431022483165	PTAFR/SLC8A1/HTR7/GJA1/LEP/EGFR/ARHGAP42/AVPR1B/ADM/AGTR1/EDNRA/EDN3	12
GO:0007157	GO:0007157	heterophilic cell-cell adhesion via plasma membrane cell adhesion molecules	9/863	47/18862	0.000239527046462145	0.0042397151942379	0.00331141704362259	NLGN1/VCAM1/SELE/CDH4/TENM2/PTPRD/CD209/CADM3/IGSF21	9
GO:0010001	GO:0010001	glial cell differentiation	22/863	210/18862	0.000261543028687136	0.00458892650334538	0.00358416750628949	C5AR1/TNFRSF1B/TLR4/GRN/LRP1/SERPINE2/S100A9/GLI3/C1QA/DAB1/ROR2/S100A8/EGFR/FPR2/NTRK2/TREM2/LAMC3/EGR2/DLL1/OPALIN/TRPC4/PTN	22
GO:0048017	GO:0048017	inositol lipid-mediated signaling	21/863	196/18862	0.000263181387880599	0.00458892650334538	0.00358416750628949	NCF1/ADAP2/PTAFR/FGR/KLF4/PLD2/PREX2/SERPINE2/IER3/PDGFRA/ROR2/LEP/EGFR/NTRK2/TWIST1/NTRK3/PLCB4/EGF/PLCH1/KDR/NYAP2	21
GO:0043032	GO:0043032	positive regulation of macrophage activation	7/863	29/18862	0.000263979927554029	0.00458892650334538	0.00358416750628949	TLR4/LBP/IL10/LRRK2/THBS1/TREM2/IL33	7
GO:0045940	GO:0045940	positive regulation of steroid metabolic process	7/863	29/18862	0.000263979927554029	0.00458892650334538	0.00358416750628949	CES1/APOA2/APOE/ADM/AGTR1/APOC1/PPARGC1A	7
GO:0002822	GO:0002822	regulation of adaptive immune response based on somatic recombination of immune receptors built from immunoglobulin superfamily domains	18/863	155/18862	0.000264749174939665	0.00458892650334538	0.00358416750628949	SLC11A1/TNFRSF1B/CD1D/LILRB1/NOD2/CD4/BCL6/IL10/CR1/FCGR2B/LILRB4/CD1B/CD1A/CCR2/C4BPA/CD1E/IL33/AZGP1	18
GO:0042742	GO:0042742	defense response to bacterium	31/863	344/18862	0.000264871752079695	0.00458892650334538	0.00358416750628949	FCER1G/SIGLEC16/CFP/SLC11A1/C5AR1/FGR/TLR4/GRN/TLR5/LBP/NLRC4/NOD2/CEBPB/CD4/MPEG1/IL10/LYZ/S100A9/RNASE6/TF/S100A8/FPR2/COLEC12/S100A12/TREM2/ADAMTS5/SPINK5/RAG2/IGHV2-70/DEFA3/DEFB1	31
GO:0009595	GO:0009595	detection of biotic stimulus	8/863	38/18862	0.000267448855130013	0.00460105872527177	0.00359364334243024	TLR4/CLEC7A/CD1D/LBP/NLRC4/NOD2/LY96/TREM2	8
GO:0097242	GO:0097242	amyloid-beta clearance	8/863	38/18862	0.000267448855130013	0.00460105872527177	0.00359364334243024	C5AR1/MSR1/MARCO/ITGB2/ITGAM/LRP1/APOE/TREM2	8
GO:0051965	GO:0051965	positive regulation of synapse assembly	10/863	58/18862	0.00027020147370538	0.00462468916266936	0.00361209982584049	NLGN1/LRRN1/EPHB2/FLRT2/NTRK2/PTPRD/FLRT3/SYNDIG1/SLITRK1/SLITRK6	10
GO:0003177	GO:0003177	pulmonary valve development	6/863	21/18862	0.000270708910806874	0.00462468916266936	0.00361209982584049	TNFRSF1B/ROBO2/ROBO1/SLIT2/HEY2/TBX20	6
GO:0002475	GO:0002475	antigen processing and presentation via MHC class Ib	5/863	14/18862	0.000280776413837244	0.00478002346195836	0.00373342322200253	CD1D/CD1B/CD1A/CD1E/AZGP1	5
GO:0045088	GO:0045088	regulation of innate immune response	29/863	315/18862	0.000289476246419031	0.00491107971000868	0.00383578431787447	FCER1G/FGR/TLR4/CLEC4A/HCK/TYROBP/CD1D/GRN/TLR8/LBP/SAMHD1/LILRB1/NLRC4/NOD2/VSIG4/FCN1/AIM2/CR1/FCGR2B/MNDA/FFAR2/CLEC10A/LEP/FPR2/CD209/APOE/TREM2/CLEC4E/CLEC6A	29
GO:0050870	GO:0050870	positive regulation of T cell activation	22/863	212/18862	0.000298941466166194	0.00505417244349258	0.0039475464751819	LGALS1/LILRB2/CD1D/CD86/LILRB1/NOD2/CD4/BCL6/VCAM1/SIRPB1/CR1/GLI3/LILRB4/LEP/THY1/CCR2/CD209/EFNB3/IGF2/CD276/EBI3/GLI2	22
GO:1901136	GO:1901136	carbohydrate derivative catabolic process	21/863	198/18862	0.000302414455167025	0.0050847915830099	0.00397146146376332	TYMP/CST3/UPP1/SAMHD1/VCAN/SGSH/PDE1A/APOBEC3A/CDA/CSPG4/SDC4/NPL/SDC2/HPSE2/CTSL/ADAMTS9/FMOD/GPC6/NUDT11/BGN/LUM	21
GO:1903707	GO:1903707	negative regulation of hemopoiesis	14/863	105/18862	0.000302826665763592	0.0050847915830099	0.00397146146376332	MAFB/FGL2/TLR4/LILRB3/LILRB1/BCL6/CR1/FCGR2B/GLI3/LILRB4/TMEM176B/TMEM176A/ADIPOQ/C1QC	14
GO:0006874	GO:0006874	cellular calcium ion homeostasis	37/863	442/18862	0.000309086118010776	0.00516755162223569	0.00403610094822578	C5AR1/CCR1/TRPV4/CX3CR1/FPR1/LRP1/CD4/C3AR1/SLC8A1/NMU/SLC24A4/GCM2/FFAR4/PDGFRA/CCR5/GJA1/CCL23/TRDN/FAM155B/FPR2/THY1/PTGFR/CCR2/CXCL12/APOE/AVPR1B/ADM/S1PR3/AGTR1/C1QTNF1/CXCL10/SLC25A27/EDNRA/ADCYAP1/EDN3/TRPC4/KISS1	37
GO:0007389	GO:0007389	pattern specification process	36/863	426/18862	0.000309863385057576	0.00516755162223569	0.00403610094822578	MAFB/LFNG/ITGAM/ROBO2/ROBO1/HHIP/DLL3/PBX1/LMX1B/GLI3/C1QA/ROR2/SATB2/HEY2/NKX3-2/HOXB7/DKK1/ACVRL1/EGR2/DLL1/NR2F2/SIX1/SIX2/TBX18/FST/SIX3/IRX2/ALX3/HOXB5/GLI2/HOXB8/HOXB6/VAX2/IRX1/HOXA11/TBX20	36
GO:0002761	GO:0002761	regulation of myeloid leukocyte differentiation	15/863	118/18862	0.00031757064187343	0.00527813171900144	0.00412246920654964	POU4F1/MAFB/CCR1/TLR4/TYROBP/CD101/LILRB3/LILRB1/CEBPB/CD4/ROR2/LILRB4/TREM2/ADIPOQ/C1QC	15
GO:0050806	GO:0050806	positive regulation of synaptic transmission	17/863	144/18862	0.000319355474845645	0.00528986450394662	0.00413163306361471	LILRB2/CX3CR1/TYROBP/NLGN1/SERPINE2/NMU/EPHB2/SHANK2/ROR2/EGFR/NTRK2/CCR2/APOE/RIMS1/CYP46A1/ADCYAP1/PTN	17
GO:0019884	GO:0019884	antigen processing and presentation of exogenous antigen	20/863	185/18862	0.000324492909151728	0.00535686442279772	0.0041839631525571	FCER1G/NCF1/CTSS/NCF2/IFI30/CLEC4A/CD1D/CTSD/CYBB/FCGR1B/FCGR2B/KIF26A/KIF5A/CTSL/CD1B/CD1A/CTSE/CTSV/CD1E/CD207	20
GO:0071295	GO:0071295	cellular response to vitamin	7/863	30/18862	0.000330843131455875	0.00544336870311462	0.00425152706547677	VDR/PENK/COL1A1/LEP/FOLR2/POSTN/PTN	7
GO:0072009	GO:0072009	nephron epithelium development	14/863	106/18862	0.00033450801804624	0.00548526024241042	0.00428424632864714	PTPRO/PBX1/GLI3/HOXB7/DLL1/SIX1/SIX2/POU3F3/ADIPOQ/IRX2/SIX4/IRX1/HOXA11/NPHS2	14
GO:0061448	GO:0061448	connective tissue development	24/863	243/18862	0.000340776966026958	0.00556943154810058	0.0043499880786178	CRIP1/TRPV4/BMP3/COL2A1/SULF2/GLI3/SULF1/COL1A1/ROR2/LEP/SATB2/TGFBI/NKX3-2/ACVRL1/BMP5/CYTL1/SIX2/COL5A1/BGN/LUM/GLI2/PPARGC1A/GDF6/HOXA11	24
GO:0002833	GO:0002833	positive regulation of response to biotic stimulus	25/863	258/18862	0.000345963439710075	0.0056354111126196	0.00440152122281956	FCER1G/SCIMP/SIGLEC16/TLR4/CLEC4A/HCK/TYROBP/CD1D/GRN/TLR8/LBP/NLRC4/NOD2/LY96/FCN1/AIM2/LY86/MNDA/FFAR2/CLEC10A/FPR2/CD209/SASH1/CLEC4E/CLEC6A	25
GO:0001763	GO:0001763	morphogenesis of a branching structure	20/863	186/18862	0.000348338919042455	0.00565531695385814	0.00441706862138882	HHIP/FGF7/IL10/LRRK2/PBX1/GLI3/SULF1/SLIT2/ADM/COL4A1/HOXB7/EGF/SIX1/SIX2/KDR/EDNRA/SIX4/GLI2/HOXA11/TBX20	20
GO:0043271	GO:0043271	negative regulation of ion transport	29/863	319/18862	0.000357023618388191	0.00576970652868578	0.00450641226131345	SLC43A2/LILRB2/KCNE1/LILRB1/APOA2/PID1/SERPINE2/LRRK2/FFAR4/EPHB2/THBS1/RGS2/LEP/TRDN/PRKG2/BEST3/TWIST1/APOE/ENHO/KCNH2/TRH/CYP4F2/EGF/APOC1/ADIPOQ/ADCYAP1/FGF12/VIP/SYT4	29
GO:0050818	GO:0050818	regulation of coagulation	11/863	71/18862	0.000357738279567709	0.00576970652868578	0.00450641226131345	ANXA5/SERPINE2/EPHB2/PDGFRA/THBS1/SERPINB2/APOE/C1QTNF1/F7/ADAMTS18/PRKG1	11
GO:0061138	GO:0061138	morphogenesis of a branching epithelium	19/863	173/18862	0.000371338332875342	0.00596941588881246	0.00466239466781879	HHIP/FGF7/IL10/PBX1/GLI3/SULF1/SLIT2/ADM/COL4A1/HOXB7/EGF/SIX1/SIX2/KDR/EDNRA/SIX4/GLI2/HOXA11/TBX20	19
GO:0010720	GO:0010720	positive regulation of cell development	27/863	290/18862	0.000387329428795362	0.00616131987917906	0.00481228071330194	TNFRSF1B/CLEC7A/CX3CR1/TYROBP/S100A10/ROBO2/ROBO1/LRP1/SERPINE2/CDH4/EPHB2/GLI3/SLIT2/NTRK2/DCT/PDE3A/PTPRD/CXCL12/EGR2/FZD3/BNC1/ADIPOQ/OLFM4/DSCAM/SLITRK1/HOXA11/PTN	27
GO:1903706	GO:1903706	regulation of hemopoiesis	35/863	415/18862	0.000387559539069435	0.00616131987917906	0.00481228071330194	LGALS3/POU4F1/MAFB/FGL2/CCR1/TLR4/LILRB2/SLC46A2/TYROBP/CD101/CD86/LILRB3/LILRB1/CEBPB/CD4/BCL6/IL10/NFAM1/CR1/FCGR2B/GLI3/THBS1/ROR2/LILRB4/CCR2/TREM2/TMEM176B/DLL1/SPINK5/TMEM176A/ADIPOQ/C1QC/GLI2/HOXB8/PTN	35
GO:0046717	GO:0046717	acid secretion	8/863	40/18862	0.000387892081835373	0.00616131987917906	0.00481228071330194	KCNQ1/CES1/NMU/SGK1/TRH/APBA1/SLC51B/TRPC4	8
GO:0022029	GO:0022029	telencephalon cell migration	9/863	50/18862	0.000389559282591375	0.00616131987917906	0.00481228071330194	ROBO1/LRRK2/GLI3/LHX6/DAB1/SLIT2/CXCL12/POU3F3/FGF13	9
GO:0099172	GO:0099172	presynapse organization	9/863	50/18862	0.000389559282591375	0.00616131987917906	0.00481228071330194	C5AR1/NLGN1/PCLO/PTPRD/NLGN4X/PPFIA2/GPC6/SLITRK1/SLITRK6	9
GO:0009612	GO:0009612	response to mechanical stimulus	21/863	202/18862	0.000396502443124904	0.00625096938469906	0.00488230119508682	CASP1/TRPV4/TLR4/CASP5/TLR8/TLR5/SLC8A1/SERPINE2/TLR7/GJA1/THBS1/COL1A1/KCNJ2/EGFR/CXCL12/CXCL10/MMP7/COL3A1/POSTN/PTN/SLITRK6	21
GO:0021537	GO:0021537	telencephalon development	23/863	231/18862	0.000400270728808211	0.00629015186970082	0.00491290455939362	ROBO2/ROBO1/LRP1/SLC8A1/MFSD2A/LRRK2/BCL2A1/EPHB2/GLI3/LHX6/DAB1/ATP1B2/TMEM108/SLIT2/FUT1/NTRK2/CXCL12/FEZ1/POU3F3/SIX3/COL3A1/FGF13/NPY	23
GO:0071871	GO:0071871	response to epinephrine	5/863	15/18862	0.000405355978081003	0.00634971361192063	0.00495942508242371	KCNQ1/PKLR/PENK/ADIPOQ/PPARGC1A	5
GO:0097421	GO:0097421	liver regeneration	7/863	31/18862	0.000410623090656942	0.00638219645310799	0.00498479570969586	HMOX1/CEBPB/SULF2/IL10/GLI3/CCND1/EGFR	7
GO:1902692	GO:1902692	regulation of neuroblast proliferation	7/863	31/18862	0.000410623090656942	0.00638219645310799	0.00498479570969586	CX3CR1/LRRK2/GLI3/DCT/FZD3/SIX3/PTN	7
GO:0071230	GO:0071230	cellular response to amino acid stimulus	10/863	61/18862	0.000412636401312509	0.00638219645310799	0.00498479570969586	CAPN2/CEBPB/CYBB/COL16A1/PDGFRA/COL1A1/NTRK2/COL4A1/SIX1/COL1A2	10
GO:1905330	GO:1905330	regulation of morphogenesis of an epithelium	10/863	61/18862	0.000412636401312509	0.00638219645310799	0.00498479570969586	ITGAX/FGF7/GJA1/SULF1/HOXB7/CXCL10/EGF/SIX1/SIX2/SIX4	10
GO:0007626	GO:0007626	locomotory behavior	18/863	161/18862	0.000422494611514932	0.00651412289389217	0.00508783646703516	ZNF385A/PREX2/LRRK2/PENK/DAB1/CXCL12/APOE/EFNB3/C1QL1/GAD1/APBA1/ASTN1/HOXB8/DSCAM/FGF12/IDO1/NOVA1/SLITRK6	18
GO:0051384	GO:0051384	response to glucocorticoid	16/863	135/18862	0.000453405869450021	0.00696880557339641	0.00544296503236818	PTAFR/IL1RN/CDKN1A/IL10/CPS1/HNMT/CCND1/PAPPA/EGFR/SLIT2/SCGB1A1/ADM/TRH/BCHE/ADIPOQ/ADCYAP1	16
GO:0060193	GO:0060193	positive regulation of lipase activity	11/863	73/18862	0.000457572377243646	0.00701073074458428	0.00547571056362863	C5AR1/PTAFR/CD86/SELE/PDGFRA/EGFR/NTRK2/NTRK3/AVPR1B/AGTR1/EDNRA	11
GO:0045664	GO:0045664	regulation of neuron differentiation	20/863	190/18862	0.000459677774946468	0.00701073074458428	0.00547571056362863	NLGN1/BCL6/LRRK2/PBX1/GLI3/DAB1/MYCL/THRB/NRCAM/HEY2/CXCL12/DKK1/ESRP1/DLL1/FEZ1/SIX1/CNTN4/SIX3/VWC2L/GLI2	20
GO:0051962	GO:0051962	positive regulation of nervous system development	25/863	263/18862	0.000461277126622712	0.00701073074458428	0.00547571056362863	TNFRSF1B/CX3CR1/NLGN1/ROBO2/ROBO1/LRP1/SERPINE2/LRRN1/CDH4/EPHB2/GLI3/SLIT2/FLRT2/NTRK2/DCT/PTPRD/CXCL12/FLRT3/SYNDIG1/EGR2/FZD3/DSCAM/SLITRK1/PTN/SLITRK6	25
GO:0032689	GO:0032689	negative regulation of interferon-gamma production	8/863	41/18862	0.000462834695027882	0.00701073074458428	0.00547571056362863	TLR4/LILRB1/NOD2/IL10/CR1/LILRB4/SCGB1A1/IL33	8
GO:0060384	GO:0060384	innervation	6/863	23/18862	0.000465620463277127	0.00701073074458428	0.00547571056362863	POU4F1/SULF2/SERPINE2/VCAM1/SULF1/SLITRK6	6
GO:0097066	GO:0097066	response to thyroid hormone	6/863	23/18862	0.000465620463277127	0.00701073074458428	0.00547571056362863	CTSB/CTSS/THRB/CTSL/F7/PPARGC1A	6
GO:1990868	GO:1990868	response to chemokine	13/863	97/18862	0.000467572701097095	0.00701073074458428	0.00547571056362863	CCR1/CX3CR1/ROBO1/CCL18/CCR5/CCL22/CCL23/SLIT2/CCR2/CXCL12/TREM2/CXCL10/CCL24	13
GO:1990869	GO:1990869	cellular response to chemokine	13/863	97/18862	0.000467572701097095	0.00701073074458428	0.00547571056362863	CCR1/CX3CR1/ROBO1/CCL18/CCR5/CCL22/CCL23/SLIT2/CCR2/CXCL12/TREM2/CXCL10/CCL24	13
GO:0006027	GO:0006027	glycosaminoglycan catabolic process	10/863	62/18862	0.00047213539761453	0.00705756053202452	0.00551228683094243	VCAN/SGSH/CSPG4/SDC4/SDC2/HPSE2/FMOD/GPC6/BGN/LUM	10
GO:0007202	GO:0007202	activation of phospholipase C activity	7/863	32/18862	0.000505053312664938	0.00748119755890088	0.00584316728088741	C5AR1/CD86/SELE/EGFR/NTRK2/AVPR1B/EDNRA	7
GO:0042462	GO:0042462	eye photoreceptor cell development	7/863	32/18862	0.000505053312664938	0.00748119755890088	0.00584316728088741	MYO7A/RORB/THY1/THRB/NTRK2/MFRP/HCN1	7
GO:0090322	GO:0090322	regulation of superoxide metabolic process	7/863	32/18862	0.000505053312664938	0.00748119755890088	0.00584316728088741	CLEC7A/ITGB2/TYROBP/ITGAM/EGFR/FPR2/FBLN5	7
GO:0055074	GO:0055074	calcium ion homeostasis	37/863	454/18862	0.000514977237235779	0.00756933186869943	0.00591200432352449	C5AR1/CCR1/TRPV4/CX3CR1/FPR1/LRP1/CD4/C3AR1/SLC8A1/NMU/SLC24A4/GCM2/FFAR4/PDGFRA/CCR5/GJA1/CCL23/TRDN/FAM155B/FPR2/THY1/PTGFR/CCR2/CXCL12/APOE/AVPR1B/ADM/S1PR3/AGTR1/C1QTNF1/CXCL10/SLC25A27/EDNRA/ADCYAP1/EDN3/TRPC4/KISS1	37
GO:0061045	GO:0061045	negative regulation of wound healing	11/863	74/18862	0.000515634681653194	0.00756933186869943	0.00591200432352449	SERPINE2/ALOX5/PDGFRA/GJA1/THBS1/AJAP1/SERPINB2/APOE/C1QTNF1/ADAMTS18/PRKG1	11
GO:0071260	GO:0071260	cellular response to mechanical stimulus	11/863	74/18862	0.000515634681653194	0.00756933186869943	0.00591200432352449	CASP1/TLR4/CASP5/TLR8/TLR5/TLR7/GJA1/COL1A1/KCNJ2/EGFR/MMP7	11
GO:0031099	GO:0031099	regeneration	20/863	192/18862	0.000526115383575565	0.00766987721399581	0.00599053496881969	C5AR1/GRN/HMOX1/KLF4/NINJ1/CEBPB/LRP1/SULF2/CDKN1A/IL10/GLI3/CCND1/EGFR/THY1/CXCL12/ADM/CHL1/F7/POSTN/PTN	20
GO:2000377	GO:2000377	regulation of reactive oxygen species metabolic process	20/863	192/18862	0.000526115383575565	0.00766987721399581	0.00599053496881969	TLR4/CLEC7A/ITGB2/CX3CR1/TYROBP/ITGAM/KLF4/PID1/CDKN1A/IL10/ALOX5/THBS1/LEP/EGFR/FPR2/FBLN5/AGXT2/PTGIS/AGTR1/SLC30A10	20
GO:0050819	GO:0050819	negative regulation of coagulation	9/863	52/18862	0.000527176957192859	0.00766987721399581	0.00599053496881969	ANXA5/SERPINE2/PDGFRA/THBS1/SERPINB2/APOE/C1QTNF1/ADAMTS18/PRKG1	9
GO:0001558	GO:0001558	regulation of cell growth	34/863	406/18862	0.000529402071497139	0.0076794625933446	0.00599802160107939	SPOCK1/FBP1/CXCL16/EPB41L3/SYT17/LRP1/BCL6/CDA/CDKN1A/MFSD2A/SERPINE2/S100A9/CDH4/GJA1/KIF26A/SGK1/CTTN/RGS2/S100A8/EGFR/SLIT2/IGFBP3/NRCAM/SEMA6D/CXCL12/APOE/MEG3/AGTR1/ACVRL1/RIMS1/SEMA5B/DSCAM/FGF13/SYT4	34
GO:0045670	GO:0045670	regulation of osteoclast differentiation	10/863	63/18862	0.000538579964225537	0.0077666398958759	0.00606611117601394	POU4F1/MAFB/CCR1/TLR4/TYROBP/LILRB3/LILRB1/CEBPB/LILRB4/TREM2	10
GO:0048662	GO:0048662	negative regulation of smooth muscle cell proliferation	10/863	63/18862	0.000538579964225537	0.0077666398958759	0.00606611117601394	HMOX1/KLF4/CDKN1A/IL10/IGFBP3/MIR4632/ADIPOQ/VIP/PPARGC1A/PRKG1	10
GO:0097067	GO:0097067	cellular response to thyroid hormone stimulus	5/863	16/18862	0.000567503446536144	0.0081358754338208	0.00635450150353491	CTSB/CTSS/THRB/CTSL/PPARGC1A	5
GO:2001212	GO:2001212	regulation of vasculogenesis	5/863	16/18862	0.000567503446536144	0.0081358754338208	0.00635450150353491	RRAS/RIN2/HEY2/ADM/KDR	5
GO:0051480	GO:0051480	regulation of cytosolic calcium ion concentration	30/863	344/18862	0.000571227556976958	0.00816538983048987	0.00637755363597414	C5AR1/CCR1/TRPV4/CX3CR1/FPR1/LRP1/CD4/C3AR1/SLC8A1/NMU/FFAR4/PDGFRA/CCR5/GJA1/TRDN/FAM155B/FPR2/THY1/PTGFR/CCR2/AVPR1B/ADM/S1PR3/AGTR1/C1QTNF1/CXCL10/EDNRA/ADCYAP1/TRPC4/KISS1	30
GO:0150104	GO:0150104	transport across blood-brain barrier	12/863	87/18862	0.000587088052620308	0.00836771140115515	0.00653557630181359	LRP1/MFSD2A/ABCB1/SLC6A1/SLC38A3/ATP1B2/APOE/AVPR1B/SLC22A3/SLC7A2/SLCO1C1/SLC7A3	12
GO:0021782	GO:0021782	glial cell development	14/863	112/18862	0.000590534666531843	0.00839243904349456	0.00655488975390646	C5AR1/TLR4/GRN/LRP1/S100A9/C1QA/ROR2/S100A8/EGFR/FPR2/NTRK2/TREM2/LAMC3/DLL1	14
GO:0048002	GO:0048002	antigen processing and presentation of peptide antigen	20/863	194/18862	0.000600723532732444	0.00850845834472049	0.00664550628682614	FCER1G/NCF1/CTSS/SLC11A1/NCF2/IFI30/CLEC4A/CTSD/CYBB/FCGR1B/FCGR2B/KIF26A/KIF5A/CTSL/CTSE/CD209/TREM2/CTSV/CD207/AZGP1	20
GO:0001706	GO:0001706	endoderm formation	9/863	53/18862	0.00060961755170367	0.00850845834472049	0.00664550628682614	ITGB2/ITGA7/COL8A1/COL12A1/LAMB3/COL4A2/DKK1/COL5A1/TBX20	9
GO:0002704	GO:0002704	negative regulation of leukocyte mediated immunity	9/863	53/18862	0.00060961755170367	0.00850845834472049	0.00664550628682614	HMOX1/LILRB1/NOD2/BCL6/CR1/FCGR2B/LILRB4/CCR2/C4BPA	9
GO:0009620	GO:0009620	response to fungus	9/863	53/18862	0.00060961755170367	0.00850845834472049	0.00664550628682614	SCIMP/COTL1/TLR4/CLEC7A/S100A9/S100A8/S100A12/CLEC6A/DEFA3	9
GO:0021885	GO:0021885	forebrain cell migration	9/863	53/18862	0.00060961755170367	0.00850845834472049	0.00664550628682614	ROBO1/LRRK2/GLI3/LHX6/DAB1/SLIT2/CXCL12/POU3F3/FGF13	9
GO:0071320	GO:0071320	cellular response to cAMP	9/863	53/18862	0.00060961755170367	0.00850845834472049	0.00664550628682614	PTAFR/KCNE1/KCNQ1/SLC8A1/AQP9/CPS1/PENK/ADIPOQ/HCN1	9
GO:0051893	GO:0051893	regulation of focal adhesion assembly	10/863	64/18862	0.000612581235098171	0.00850845834472049	0.00664550628682614	S100A10/LRP1/COL16A1/SDC4/THBS1/THY1/ACVRL1/LIMCH1/KDR/EPHA3	10
GO:0090109	GO:0090109	regulation of cell-substrate junction assembly	10/863	64/18862	0.000612581235098171	0.00850845834472049	0.00664550628682614	S100A10/LRP1/COL16A1/SDC4/THBS1/THY1/ACVRL1/LIMCH1/KDR/EPHA3	10
GO:0003203	GO:0003203	endocardial cushion morphogenesis	7/863	33/18862	0.00061599175363862	0.00853165979686484	0.00666362771257002	ROBO2/ROBO1/TWIST1/HEY2/ACVRL1/BMP5/TBX20	7
GO:0030902	GO:0030902	hindbrain development	16/863	139/18862	0.000627747987536007	0.00866999544475787	0.00677167436221199	POU4F1/C5AR1/MAFB/SERPINE2/FCGR2B/ZNF423/DAB1/ATP1B2/BMP5/EGR2/DLL1/NLGN4X/EGF/GLI2/PPARGC1A/PTN	16
GO:0035315	GO:0035315	hair cell differentiation	8/863	43/18862	0.00064791817537886	0.0089234348704566	0.00696962247790743	MYO7A/MYCL/HEY2/TMEM132E/ESRP1/DLL1/SPINK5/SLITRK6	8
GO:0001708	GO:0001708	cell fate specification	12/863	88/18862	0.000652037368774511	0.00895501181821128	0.00699428555978674	POU4F1/GLI3/MYT1L/DKK1/ESRP1/DLL1/SIX1/SIX2/TBX18/GLI2/HOXA11/TBX20	12
GO:0050767	GO:0050767	regulation of neurogenesis	30/863	348/18862	0.000689988044967374	0.00944975247060066	0.00738070128665483	POU4F1/TNFRSF1B/CX3CR1/ROBO2/ROBO1/LRP1/DLL3/SERPINE2/CDH4/EPHB2/GLI3/DAB1/THY1/SLIT2/NTRK2/DCT/SEMA6D/PTPRD/HEY2/CXCL12/EFNB3/EGR2/DLL1/FZD3/SEMA5B/ADCYAP1/DSCAM/FGF13/SLITRK1/PTN	30
GO:0061756	GO:0061756	leukocyte adhesion to vascular endothelial cell	9/863	54/18862	0.000702305693131714	0.00959165686190751	0.00749153529281095	PTAFR/ITGB2/CX3CR1/KLF4/VCAM1/SELE/ALOX5/LEP/CXCL12	9
GO:0015850	GO:0015850	organic hydroxy compound transport	25/863	271/18862	0.000716225656636774	0.00975459554025028	0.00761879806679702	MSR1/ANXA2/CES1/LILRB1/APOA2/SYT17/LRP1/AQP9/LEP/APOB/CXCL12/SLC10A2/APOE/AGTR1/C1QTNF1/SLC22A3/EGF/APOC1/ADIPOQ/SLC6A2/SLCO1C1/SLC51B/VIP/SYT4/SLC5A12	25
GO:0070391	GO:0070391	response to lipoteichoic acid	4/863	10/18862	0.000732281936279666	0.00989084940379946	0.00772521874491931	TLR4/CD14/LBP/TREM2	4
GO:0071223	GO:0071223	cellular response to lipoteichoic acid	4/863	10/18862	0.000732281936279666	0.00989084940379946	0.00772521874491931	TLR4/CD14/LBP/TREM2	4
GO:0090331	GO:0090331	negative regulation of platelet aggregation	4/863	10/18862	0.000732281936279666	0.00989084940379946	0.00772521874491931	SERPINE2/C1QTNF1/ADAMTS18/PRKG1	4
GO:0099560	GO:0099560	synaptic membrane adhesion	6/863	25/18862	0.000755386125229465	0.0101748850879123	0.00794706397797801	NLGN1/PTPRD/FLRT3/GPC6/CDH9/SLITRK1	6
GO:0035987	GO:0035987	endodermal cell differentiation	8/863	44/18862	0.000760587004305793	0.0102168714578392	0.00797985730833302	ITGB2/ITGA7/COL8A1/COL12A1/LAMB3/COL4A2/DKK1/COL5A1	8
GO:0003184	GO:0003184	pulmonary valve morphogenesis	5/863	17/18862	0.000773857308545491	0.0103384806098053	0.00807483977768104	ROBO2/ROBO1/SLIT2/HEY2/TBX20	5
GO:0007158	GO:0007158	neuron cell-cell adhesion	5/863	17/18862	0.000773857308545491	0.0103384806098053	0.00807483977768104	NLGN1/NRXN3/NLGN4X/CNTN4/ASTN1	5
GO:0048638	GO:0048638	regulation of developmental growth	28/863	319/18862	0.000777331999950965	0.0103566815102163	0.00808905553724717	SYT17/DUSP6/LRP1/CDKN1A/MFSD2A/CDH4/ZFPM2/GJA1/CTTN/RGS2/LEP/NRCAM/SEMA6D/HEY2/CXCL12/APOE/IGF2/TLL2/RIMS1/DLL1/SEMA5B/SIX1/RAG2/SIX4/DSCAM/FGF13/TBX20/SYT4	28
GO:0030193	GO:0030193	regulation of blood coagulation	10/863	66/18862	0.000785868819663233	0.0104420455902678	0.00815572890011366	SERPINE2/EPHB2/PDGFRA/THBS1/SERPINB2/APOE/C1QTNF1/F7/ADAMTS18/PRKG1	10
GO:0061326	GO:0061326	renal tubule development	12/863	90/18862	0.000800091860154431	0.0106022983522626	0.00828089384706066	PBX1/GLI3/COL4A1/HOXB7/DLL1/SIX1/SIX2/POU3F3/IRX2/SIX4/IRX1/HOXA11	12
GO:0035904	GO:0035904	aorta development	9/863	55/18862	0.000806172960673685	0.0106540863239436	0.00832134268954708	ROBO2/ROBO1/LRP1/LEP/ADAMTS9/HEY2/FKBP10/ACVRL1/SIX1	9
GO:0002819	GO:0002819	regulation of adaptive immune response	18/863	170/18862	0.000809182458852464	0.010665111816542	0.0083299541180115	SLC11A1/TNFRSF1B/CD1D/LILRB1/NOD2/CD4/BCL6/IL10/CR1/FCGR2B/LILRB4/CD1B/CD1A/CCR2/C4BPA/CD1E/IL33/AZGP1	18
GO:0002709	GO:0002709	regulation of T cell mediated immunity	11/863	78/18862	0.000813071087114925	0.0106876341558297	0.00834754512466233	TNFRSF1B/CD1D/LILRB1/NOD2/FCGR2B/LILRB4/CD1B/CD1A/CCR2/CD1E/AZGP1	11
GO:0002690	GO:0002690	positive regulation of leukocyte chemotaxis	12/863	91/18862	0.000884044765491555	0.0115550046594505	0.00902500229742925	C5AR1/CCR1/LBP/C3AR1/THBS1/FPR2/CCR2/CXCL12/CXCL10/F7/EDN3/PTN	12
GO:0050918	GO:0050918	positive chemotaxis	10/863	67/18862	0.00088654877855545	0.0115550046594505	0.00902500229742925	LGALS3/LRP1/FGF7/FPR2/ARTN/CXCL12/NTRK3/CXCL10/F7/KDR	10
GO:1900046	GO:1900046	regulation of hemostasis	10/863	67/18862	0.00088654877855545	0.0115550046594505	0.00902500229742925	SERPINE2/EPHB2/PDGFRA/THBS1/SERPINB2/APOE/C1QTNF1/F7/ADAMTS18/PRKG1	10
GO:0021545	GO:0021545	cranial nerve development	8/863	45/18862	0.000888483939753789	0.0115550046594505	0.00902500229742925	POU4F1/MAFB/EPHB2/GLI3/EGR2/SIX1/SIX4/SLITRK6	8
GO:0030534	GO:0030534	adult behavior	14/863	117/18862	0.000915976253186959	0.0118810358978192	0.00927964803423603	PREX2/SHANK2/DAB1/LEP/NRXN3/CXCL12/EFNB3/NLGN4X/HOXB8/FGF12/SLITRK1/GABRG2/NPY/SLITRK6	14
GO:0106106	GO:0106106	cold-induced thermogenesis	16/863	144/18862	0.000923577762722616	0.0119165836069184	0.00930741246754814	TLR4/CEBPB/FFAR4/YBX2/GJA1/ZNF423/LEP/CCR2/ADAMTS5/MFAP2/LAMA4/ADIPOQ/PRLR/ADCYAP1/PPARGC1A/NOVA1	16
GO:0120161	GO:0120161	regulation of cold-induced thermogenesis	16/863	144/18862	0.000923577762722616	0.0119165836069184	0.00930741246754814	TLR4/CEBPB/FFAR4/YBX2/GJA1/ZNF423/LEP/CCR2/ADAMTS5/MFAP2/LAMA4/ADIPOQ/PRLR/ADCYAP1/PPARGC1A/NOVA1	16
GO:0019932	GO:0019932	second-messenger-mediated signaling	27/863	307/18862	0.00092882453281295	0.0119528259432596	0.00933571943741819	CCR1/CX3CR1/FPR1/CD4/SLC8A1/VCAM1/LRRK2/SELE/FFAR4/CCR5/PCLO/THBS1/RGS2/EGFR/FPR2/PTGFR/PDE3A/CCR2/APOE/TREM2/AGTR1/GUCY1A2/KDR/ADCYAP1/PRKG1/EDN3/DEFB1	27
GO:0050890	GO:0050890	cognition	25/863	276/18862	0.000931617440854455	0.0119573830170403	0.00933927872644945	ZNF385A/C5AR1/LILRB2/CX3CR1/CEBPB/MFSD2A/EPHB2/SLC6A1/SGK1/SHANK2/EGFR/NTRK2/NRXN3/NETO1/APOE/C1QL1/DKK1/EGR2/NLGN4X/BCHE/SCN2A/VIP/FGF13/TUSC3/PTN	25
GO:0002313	GO:0002313	mature B cell differentiation involved in immune response	6/863	26/18862	0.000944370776453447	0.0120266231609123	0.0093933585365349	LGALS1/LFNG/IL10/CR1/FCGR2B/DLL1	6
GO:0002719	GO:0002719	negative regulation of cytokine production involved in immune response	6/863	26/18862	0.000944370776453447	0.0120266231609123	0.0093933585365349	HMOX1/LILRB1/APOA2/BCL6/IL10/LILRB4	6
GO:0003156	GO:0003156	regulation of animal organ formation	6/863	26/18862	0.000944370776453447	0.0120266231609123	0.0093933585365349	ROBO2/ROBO1/SULF1/DKK1/SIX1/HOXA11	6
GO:0016049	GO:0016049	cell growth	37/863	470/18862	0.000974467985013879	0.0123552024690586	0.00964999443572359	SPOCK1/FBP1/CXCL16/EPB41L3/SYT17/LRP1/BCL6/CDA/CDKN1A/MFSD2A/SERPINE2/S100A9/CDH4/GJA1/KIF26A/SGK1/CTTN/RGS2/S100A8/EGFR/TMEM108/SLIT2/IGFBP3/NRCAM/SEMA6D/CXCL12/APOE/MEG3/FLRT3/AGTR1/ACVRL1/RIMS1/SEMA5B/DSCAM/FGF13/POSTN/SYT4	37
GO:0030316	GO:0030316	osteoclast differentiation	12/863	92/18862	0.000975211779629955	0.0123552024690586	0.00964999443572359	POU4F1/MAFB/CCR1/ANXA2/TLR4/TYROBP/LILRB3/LILRB1/CEBPB/TF/LILRB4/TREM2	12
GO:0001764	GO:0001764	neuron migration	16/863	145/18862	0.000995128880912707	0.0125735249405999	0.00982051455798332	SPOCK1/LHX6/DAB1/SATB2/FLRT2/NTRK2/TWIST1/NRCAM/CXCL12/FZD3/NR2F2/ASTN1/COL3A1/PRKG1/FGF13/TBX20	16
GO:0006026	GO:0006026	aminoglycan catabolic process	10/863	68/18862	0.000997573159676398	0.0125735249405999	0.00982051455798332	VCAN/SGSH/CSPG4/SDC4/SDC2/HPSE2/FMOD/GPC6/BGN/LUM	10
GO:0002281	GO:0002281	macrophage activation involved in immune response	5/863	18/18862	0.00103141870035052	0.0128882652560456	0.0100663415527537	TYROBP/GRN/LBP/TREM2/IL33	5
GO:0015802	GO:0015802	basic amino acid transport	5/863	18/18862	0.00103141870035052	0.0128882652560456	0.0100663415527537	SLC7A7/SLC11A1/SLC38A3/SLC7A2/SLC7A3	5
GO:0008038	GO:0008038	neuron recognition	8/863	46/18862	0.00103305899360104	0.0128882652560456	0.0100663415527537	ROBO2/ROBO1/EPHB2/NRCAM/EFNB3/CNTN4/EPHA3/DSCAM	8
GO:0042461	GO:0042461	photoreceptor cell development	8/863	46/18862	0.00103305899360104	0.0128882652560456	0.0100663415527537	MYO7A/MFSD2A/RORB/THY1/THRB/NTRK2/MFRP/HCN1	8
GO:0010977	GO:0010977	negative regulation of neuron projection development	15/863	132/18862	0.00104696772907242	0.0130286364864013	0.0101759780880723	SPOCK1/LGALS1/TRPV4/NLGN1/LRP1/LRRK2/PTPRO/EPHB2/DAB1/THY1/SEMA6D/APOE/EFNB3/SEMA5B/FGF13	15
GO:0003176	GO:0003176	aortic valve development	7/863	36/18862	0.00106825764350381	0.013193116438537	0.010304444669407	TNFRSF1B/ROBO2/ROBO1/SLIT2/TWIST1/HEY2/TBX20	7
GO:0014912	GO:0014912	negative regulation of smooth muscle cell migration	7/863	36/18862	0.00106825764350381	0.013193116438537	0.010304444669407	LRP1/SLIT2/IGFBP3/SEMA6D/ADIPOQ/PPARGC1A/PRKG1	7
GO:0042092	GO:0042092	type 2 immune response	7/863	36/18862	0.00106825764350381	0.013193116438537	0.010304444669407	CD86/NOD2/BCL6/IL10/CCR2/IL33/IDO1	7
GO:0051591	GO:0051591	response to cAMP	12/863	93/18862	0.00107406482120788	0.0132315070813624	0.0103344295677183	PTAFR/KCNE1/KCNQ1/SLC8A1/PKLR/AQP9/CPS1/PENK/MMP19/COL1A1/ADIPOQ/HCN1	12
GO:0001101	GO:0001101	response to acid chemical	14/863	119/18862	0.00108295846182837	0.0132412601953728	0.0103420472086405	CAPN2/CEBPB/CYBB/COL16A1/CPS1/PDGFRA/COL1A1/NTRK2/COL4A1/SIX1/F7/COL1A2/PPARGC1A/PTN	14
GO:0002688	GO:0002688	regulation of leukocyte chemotaxis	14/863	119/18862	0.00108295846182837	0.0132412601953728	0.0103420472086405	C5AR1/CCR1/LBP/NOD2/C3AR1/THBS1/FPR2/SLIT2/CCR2/CXCL12/CXCL10/F7/EDN3/PTN	14
GO:0120254	GO:0120254	olefinic compound metabolic process	14/863	119/18862	0.00108295846182837	0.0132412601953728	0.0103420472086405	ALOX5/ADM/PTGIS/BMP5/ALOX15B/ELOVL2/CYP27C1/CYP4F2/DHRS9/CYP4F11/CYP46A1/CYP2C9/CYP2C18/PPARGC1A	14
GO:0034115	GO:0034115	negative regulation of heterotypic cell-cell adhesion	4/863	11/18862	0.00110918896668804	0.0133949593686489	0.0104620934944544	KLF4/IL1RN/IL10/ADIPOQ	4
GO:0042670	GO:0042670	retinal cone cell differentiation	4/863	11/18862	0.00110918896668804	0.0133949593686489	0.0104620934944544	RORB/THY1/THRB/HCN1	4
GO:0046549	GO:0046549	retinal cone cell development	4/863	11/18862	0.00110918896668804	0.0133949593686489	0.0104620934944544	RORB/THY1/THRB/HCN1	4
GO:0070587	GO:0070587	regulation of cell-cell adhesion involved in gastrulation	4/863	11/18862	0.00110918896668804	0.0133949593686489	0.0104620934944544	KLF4/IL1RN/IL10/ADIPOQ	4
GO:0072070	GO:0072070	loop of Henle development	4/863	11/18862	0.00110918896668804	0.0133949593686489	0.0104620934944544	DLL1/POU3F3/IRX2/IRX1	4
GO:0071229	GO:0071229	cellular response to acid chemical	10/863	69/18862	0.00111972575135728	0.0134559199973156	0.0105097066136166	CAPN2/CEBPB/CYBB/COL16A1/PDGFRA/COL1A1/NTRK2/COL4A1/SIX1/COL1A2	10
GO:0150116	GO:0150116	regulation of cell-substrate junction organization	10/863	69/18862	0.00111972575135728	0.0134559199973156	0.0105097066136166	S100A10/LRP1/COL16A1/SDC4/THBS1/THY1/ACVRL1/LIMCH1/KDR/EPHA3	10
GO:0090025	GO:0090025	regulation of monocyte chemotaxis	6/863	27/18862	0.00116770610989108	0.0139981981828752	0.0109332513905128	CCR1/FPR2/SLIT2/CCR2/CXCL12/CXCL10	6
GO:0031663	GO:0031663	lipopolysaccharide-mediated signaling pathway	9/863	58/18862	0.00119490776192408	0.0142310143561107	0.0111150917757186	SCIMP/PTAFR/TLR4/CD14/HCK/LBP/LY96/LY86/SASH1	9
GO:0002823	GO:0002823	negative regulation of adaptive immune response based on somatic recombination of immune receptors built from immunoglobulin superfamily domains	8/863	47/18862	0.00119583477762953	0.0142310143561107	0.0111150917757186	LILRB1/NOD2/BCL6/CR1/FCGR2B/LILRB4/C4BPA/IL33	8
GO:0097028	GO:0097028	dendritic cell differentiation	8/863	47/18862	0.00119583477762953	0.0142310143561107	0.0111150917757186	LILRB2/LILRB1/CEBPB/FCGR2B/BATF2/TREM2/TMEM176B/TMEM176A	8
GO:0007611	GO:0007611	learning or memory	22/863	235/18862	0.0012032163581939	0.0142841883879532	0.0111566231964047	ZNF385A/LILRB2/CX3CR1/CEBPB/EPHB2/SLC6A1/SGK1/SHANK2/EGFR/NTRK2/NRXN3/NETO1/APOE/C1QL1/DKK1/EGR2/NLGN4X/BCHE/SCN2A/VIP/FGF13/PTN	22
GO:0048167	GO:0048167	regulation of synaptic plasticity	18/863	176/18862	0.00120963051974861	0.0143256484017571	0.0111890054178628	LILRB2/CX3CR1/TYROBP/NLGN1/SERPINE2/EPHB2/FGF14/SHANK2/NTRK2/NETO1/APOE/SHISA9/SORCS2/EGR2/RIMS1/CYP46A1/CNTN4/PTN	18
GO:2000177	GO:2000177	regulation of neural precursor cell proliferation	11/863	82/18862	0.00124047700938186	0.0146555633180705	0.0114466844898699	CX3CR1/LRRK2/GLI3/ZNF423/DCT/FZD3/EGF/SIX3/GLI2/ADCYAP1/PTN	11
GO:0003407	GO:0003407	neural retina development	10/863	70/18862	0.00125382515640004	0.0147628175523419	0.0115304550931052	RORB/THY1/THRB/NTRK2/SDK2/SIX3/RS1/DSCAM/PTN/HCN1	10
GO:0045165	GO:0045165	cell fate commitment	23/863	251/18862	0.00125557718118021	0.0147628175523419	0.0115304550931052	POU4F1/ONECUT2/KLF4/GLI3/ROR2/SATB2/CTSL/MYT1L/HEY2/DKK1/ESRP1/PDPN/POU6F2/DLL1/NR2F2/SIX1/SIX2/TBX18/RAG2/GLI2/FGF13/HOXA11/TBX20	23
GO:0031348	GO:0031348	negative regulation of defense response	22/863	236/18862	0.00127124432389842	0.0149112701437176	0.0116464035516053	TNFRSF1B/FGL2/MEFV/GRN/SAMHD1/LILRB1/NLRP12/KLF4/NOD2/VSIG4/IL10/ALOX5/CR1/FCGR2B/FFAR4/FPR2/APOE/PTGIS/SPINK5/IL22RA2/ADIPOQ/ADCYAP1	22
GO:0060840	GO:0060840	artery development	12/863	95/18862	0.00129681429374748	0.015174893752372	0.0118523059933509	ROBO2/ROBO1/LRP1/GLI3/LEP/APOB/ADAMTS9/HEY2/FKBP10/APOE/ACVRL1/SIX1	12
GO:0048015	GO:0048015	phosphatidylinositol-mediated signaling	19/863	192/18862	0.00132762488117802	0.0154984399819425	0.0121050108213675	NCF1/PTAFR/FGR/KLF4/PREX2/SERPINE2/IER3/PDGFRA/ROR2/LEP/EGFR/NTRK2/TWIST1/NTRK3/PLCB4/EGF/PLCH1/KDR/NYAP2	19
GO:0043031	GO:0043031	negative regulation of macrophage activation	5/863	19/18862	0.00134749121101741	0.0155452927238079	0.0121416050171674	GRN/VSIG4/FCGR2B/IL31RA/MIR130A	5
GO:0043902	GO:0043902	positive regulation of multi-organism process	5/863	19/18862	0.00134749121101741	0.0155452927238079	0.0121416050171674	SCIMP/LY96/LY86/SASH1/VIP	5
GO:0090330	GO:0090330	regulation of platelet aggregation	5/863	19/18862	0.00134749121101741	0.0155452927238079	0.0121416050171674	SERPINE2/C1QTNF1/PDPN/ADAMTS18/PRKG1	5
GO:0098543	GO:0098543	detection of other organism	5/863	19/18862	0.00134749121101741	0.0155452927238079	0.0121416050171674	TLR4/CLEC7A/CD1D/NLRC4/NOD2	5
GO:1903975	GO:1903975	regulation of glial cell migration	5/863	19/18862	0.00134749121101741	0.0155452927238079	0.0121416050171674	CX3CR1/LRP1/ATP1B2/CCR2/TREM2	5
GO:0060291	GO:0060291	long-term synaptic potentiation	11/863	83/18862	0.00137212341797379	0.0157923030946608	0.0123345317385438	LILRB2/CX3CR1/TYROBP/NLGN1/SERPINE2/EPHB2/SHANK2/NTRK2/APOE/CYP46A1/PTN	11
GO:0030195	GO:0030195	negative regulation of blood coagulation	8/863	48/18862	0.00137840492752872	0.0158274458071975	0.0123619798504856	SERPINE2/PDGFRA/THBS1/SERPINB2/APOE/C1QTNF1/ADAMTS18/PRKG1	8
GO:0032720	GO:0032720	negative regulation of tumor necrosis factor production	10/863	71/18862	0.00140072464440533	0.0159904356512088	0.0124892825872661	TLR4/CLEC4A/LBP/LILRB1/NOD2/IL10/TWIST1/TREM2/MIR130A/ADIPOQ	10
GO:0061333	GO:0061333	renal tubule morphogenesis	10/863	71/18862	0.00140072464440533	0.0159904356512088	0.0124892825872661	PBX1/GLI3/COL4A1/HOXB7/SIX1/SIX2/IRX2/SIX4/IRX1/HOXA11	10
GO:0048732	GO:0048732	gland development	33/863	413/18862	0.00140238370997752	0.0159904356512088	0.0124892825872661	PSAP/MAFB/ONECUT2/CRIP1/SLC46A2/HMOX1/CEBPB/ROBO1/SULF2/FGF7/IL10/SERPINE2/CDH1/ZNF703/CPS1/PBX1/GCM2/GLI3/PDGFRA/SULF1/CCND1/EGFR/IRF6/IGF2/ALOX15B/EGF/SIX1/SIX3/PRLR/SIX4/GLI2/ADCYAP1/PTN	33
GO:0060348	GO:0060348	bone development	19/863	193/18862	0.00141118953335866	0.0160535087750755	0.0125385456645715	ZNF385A/ANXA2/TRPV4/TYROBP/COL2A1/LILRB1/SULF2/GLI3/GJA1/SULF1/COL1A1/LEP/TWIST1/FREM1/BGN/MMP13/MMP16/PLS3/HOXA11	19
GO:0060078	GO:0060078	regulation of postsynaptic membrane potential	15/863	136/18862	0.00141966175645775	0.0161125036849822	0.0125846234648959	NLGN1/LRRK2/FGF14/SHANK2/TMEM108/NETO1/GRIK3/GABRR1/RIMS1/NLGN4X/CHRNB4/GABRA2/ADCYAP1/RGS7BP/GABRG2	15
GO:0045834	GO:0045834	positive regulation of lipid metabolic process	16/863	150/18862	0.00142741748164982	0.0161631129619609	0.0126241516913627	CAPN2/FGR/CES1/NOD2/APOA2/MFSD2A/PDGFRA/FPR2/TWIST1/PRKD1/APOE/ADM/AGTR1/APOC1/ADIPOQ/PPARGC1A	16
GO:0001914	GO:0001914	regulation of T cell mediated cytotoxicity	7/863	38/18862	0.00149174253195647	0.0168138244463967	0.013132387976425	CD1D/LILRB1/FCGR2B/CD1B/CD1A/CD1E/AZGP1	7
GO:0071276	GO:0071276	cellular response to cadmium ion	7/863	38/18862	0.00149174253195647	0.0168138244463967	0.013132387976425	NCF1/HMOX1/CYBB/EGFR/MT1E/MT1DP/MT1H	7
GO:0050770	GO:0050770	regulation of axonogenesis	16/863	151/18862	0.00153055779506033	0.0172117542871119	0.0134431899044652	ROBO2/ROBO1/LRP1/CDH4/EPHB2/DAB1/THY1/SLIT2/NTRK2/SEMA6D/CXCL12/EFNB3/SEMA5B/DSCAM/FGF13/SLITRK1	16
GO:0045807	GO:0045807	positive regulation of endocytosis	12/863	97/18862	0.00155646018488058	0.0174357715066046	0.0136181578928105	ANXA2/CD14/NLGN1/LRP1/LRRK2/SELE/RAB31/TF/APOE/TREM2/DLL1/EGF	12
GO:0032692	GO:0032692	negative regulation of interleukin-1 production	8/863	49/18862	0.00158243217171624	0.0174357715066046	0.0136181578928105	MEFV/CX3CR1/NLRP12/IL1R2/IL10/FFAR4/LILRB4/TREM2	8
GO:1900047	GO:1900047	negative regulation of hemostasis	8/863	49/18862	0.00158243217171624	0.0174357715066046	0.0136181578928105	SERPINE2/PDGFRA/THBS1/SERPINB2/APOE/C1QTNF1/ADAMTS18/PRKG1	8
GO:0002460	GO:0002460	adaptive immune response based on somatic recombination of immune receptors built from immunoglobulin superfamily domains	30/863	367/18862	0.00159939237355723	0.0174357715066046	0.0136181578928105	FCER1G/SLC11A1/TNFRSF1B/TLR4/CD1D/TLR8/LILRB1/NOD2/CD4/C2/BCL6/IL10/CFI/CR1/FCGR2B/C1QA/LILRB4/CD1B/CD1A/CCR2/EBI3/C7/IGKV2-28/C4BPA/CD1E/C1QC/IL33/IGHV2-70/IGKV2D-28/AZGP1	30
GO:0002713	GO:0002713	negative regulation of B cell mediated immunity	4/863	12/18862	0.00160382071170277	0.0174357715066046	0.0136181578928105	BCL6/CR1/FCGR2B/C4BPA	4
GO:0002730	GO:0002730	regulation of dendritic cell cytokine production	4/863	12/18862	0.00160382071170277	0.0174357715066046	0.0136181578928105	SCIMP/TLR4/CLEC7A/NOD2	4
GO:0002890	GO:0002890	negative regulation of immunoglobulin mediated immune response	4/863	12/18862	0.00160382071170277	0.0174357715066046	0.0136181578928105	BCL6/CR1/FCGR2B/C4BPA	4
GO:0014831	GO:0014831	gastro-intestinal system smooth muscle contraction	4/863	12/18862	0.00160382071170277	0.0174357715066046	0.0136181578928105	PTAFR/SULF2/NMU/SULF1	4
GO:0032429	GO:0032429	regulation of phospholipase A2 activity	4/863	12/18862	0.00160382071170277	0.0174357715066046	0.0136181578928105	LRP1/EGFR/AVPR1B/AGTR1	4
GO:0035641	GO:0035641	locomotory exploration behavior	4/863	12/18862	0.00160382071170277	0.0174357715066046	0.0136181578928105	LRRK2/PENK/APOE/GAD1	4
GO:0051956	GO:0051956	negative regulation of amino acid transport	4/863	12/18862	0.00160382071170277	0.0174357715066046	0.0136181578928105	SLC43A2/RGS2/LEP/TRH	4
GO:0070586	GO:0070586	cell-cell adhesion involved in gastrulation	4/863	12/18862	0.00160382071170277	0.0174357715066046	0.0136181578928105	KLF4/IL1RN/IL10/ADIPOQ	4
GO:0071639	GO:0071639	positive regulation of monocyte chemotactic protein-1 production	4/863	12/18862	0.00160382071170277	0.0174357715066046	0.0136181578928105	CLEC7A/NOD2/TWIST1/ADIPOQ	4
GO:1900272	GO:1900272	negative regulation of long-term synaptic potentiation	4/863	12/18862	0.00160382071170277	0.0174357715066046	0.0136181578928105	CX3CR1/TYROBP/APOE/PTN	4
GO:2001214	GO:2001214	positive regulation of vasculogenesis	4/863	12/18862	0.00160382071170277	0.0174357715066046	0.0136181578928105	RRAS/RIN2/ADM/KDR	4
GO:0006721	GO:0006721	terpenoid metabolic process	14/863	124/18862	0.00161522662834558	0.0175209207052619	0.013684663423198	SCPEP1/APOA2/LRP1/SDC4/SDC2/EGFR/APOB/APOE/ADH1A/CYP27C1/DHRS9/CYP2C9/CYP2C18/GPC6	14
GO:0048041	GO:0048041	focal adhesion assembly	11/863	85/18862	0.00166985185692173	0.0180734738509652	0.0141162334273992	S100A10/LRP1/COL16A1/SDC4/THBS1/CTTN/THY1/ACVRL1/LIMCH1/KDR/EPHA3	11
GO:0010038	GO:0010038	response to metal ion	29/863	352/18862	0.00168733699628883	0.0182224962396566	0.0142326269244117	NCF1/CRIP1/CD14/FBP1/NLGN1/HMOX1/SYT17/CYBB/ALOX5AP/PKLR/CDH1/VCAM1/AQP9/CPS1/LRRK2/PENK/C1QA/TF/THBS1/S100A8/CCND1/EGFR/SLC30A10/MT1E/MT1DP/PRKAA2/PPARGC1A/SYT4/MT1H	29
GO:0031341	GO:0031341	regulation of cell killing	12/863	98/18862	0.00170150753590765	0.0183351460407807	0.0143206117192181	CD5L/CLEC7A/TYROBP/CD1D/ITGAM/LILRB1/FCGR2B/LEP/CD1B/CD1A/CD1E/AZGP1	12
GO:0019229	GO:0019229	regulation of vasoconstriction	9/863	61/18862	0.00172252004238311	0.0184803408485873	0.0144340156954734	PTAFR/GJA1/LEP/EGFR/ARHGAP42/AVPR1B/ADM/AGTR1/EDN3	9
GO:0048645	GO:0048645	animal organ formation	9/863	61/18862	0.00172252004238311	0.0184803408485873	0.0144340156954734	ROBO2/ROBO1/GLI3/SULF1/NKX3-2/DKK1/SIX1/GLI2/HOXA11	9
GO:0090026	GO:0090026	positive regulation of monocyte chemotaxis	5/863	20/18862	0.00172961973967539	0.0185159947240795	0.0144618630497335	CCR1/FPR2/CCR2/CXCL12/CXCL10	5
GO:1903556	GO:1903556	negative regulation of tumor necrosis factor superfamily cytokine production	10/863	73/18862	0.00173650864635384	0.0185492415971087	0.0144878304218215	TLR4/CLEC4A/LBP/LILRB1/NOD2/IL10/TWIST1/TREM2/MIR130A/ADIPOQ	10
GO:0021795	GO:0021795	cerebral cortex cell migration	7/863	39/18862	0.00174737822557984	0.0185843718872407	0.0145152688312808	ROBO1/GLI3/LHX6/DAB1/SLIT2/POU3F3/FGF13	7
GO:1901381	GO:1901381	positive regulation of potassium ion transmembrane transport	7/863	39/18862	0.00174737822557984	0.0185843718872407	0.0145152688312808	KCNE1/KCNQ1/ATP1B2/KCNJ2/TREM2/KCNH2/EDN3	7
GO:0010976	GO:0010976	positive regulation of neuron projection development	16/863	153/18862	0.00175570156052923	0.0185922348839629	0.0145214102016718	GRN/LRP1/CAMK1/S100A9/ROR2/RGS2/ATP1B2/NTRK2/PRKD1/APOE/NTRK3/BMP5/FEZ1/EPHA3/ADCYAP1/PTN	16
GO:1990845	GO:1990845	adaptive thermogenesis	16/863	153/18862	0.00175570156052923	0.0185922348839629	0.0145214102016718	TLR4/CEBPB/FFAR4/YBX2/GJA1/ZNF423/LEP/CCR2/ADAMTS5/MFAP2/LAMA4/ADIPOQ/PRLR/ADCYAP1/PPARGC1A/NOVA1	16
GO:0008347	GO:0008347	glial cell migration	8/863	50/18862	0.00180964605535907	0.0190955952823723	0.0149145583557372	CX3CR1/LRP1/CSPG4/GLI3/DAB1/ATP1B2/CCR2/TREM2	8
GO:0003012	GO:0003012	muscle system process	35/863	453/18862	0.00181102423134879	0.0190955952823723	0.0149145583557372	PTAFR/TNFRSF1B/KCNE1/KCNQ1/HMOX1/LMNA/MYOF/KLF4/SULF2/SLC8A1/NMU/MYBPH/HTR7/GJA1/SULF1/CTTN/RGS2/KCNJ2/LEP/MYBPC1/TRDN/HEY2/ARHGAP42/KCNN2/KCNH2/KCNJ12/MYL4/EDNRA/FGF12/PPARGC1A/PRKG1/DTNA/FGF13/EDN3/TBX20	35
GO:0001657	GO:0001657	ureteric bud development	11/863	86/18862	0.00183737377951621	0.0193318533067982	0.0150990869886604	ROBO2/PBX1/SDC4/GLI3/BMPER/SLIT2/HOXB7/SIX1/SIX2/SIX4/HOXA11	11
GO:0014065	GO:0014065	phosphatidylinositol 3-kinase signaling	16/863	154/18862	0.00187828835334694	0.0197200166947753	0.0154022608576044	NCF1/FGR/KLF4/PREX2/SERPINE2/IER3/PDGFRA/ROR2/LEP/EGFR/NTRK2/TWIST1/NTRK3/EGF/KDR/NYAP2	16
GO:0042490	GO:0042490	mechanoreceptor differentiation	9/863	62/18862	0.00193484951036268	0.020270442626727	0.015832169407781	MYO7A/SDC4/MYCL/NTRK2/HEY2/TMEM132E/ESRP1/DLL1/SLITRK6	9
GO:0072163	GO:0072163	mesonephric epithelium development	11/863	87/18862	0.0020183361873564	0.0210236561850041	0.0164204646351954	ROBO2/PBX1/SDC4/GLI3/BMPER/SLIT2/HOXB7/SIX1/SIX2/SIX4/HOXA11	11
GO:0072164	GO:0072164	mesonephric tubule development	11/863	87/18862	0.0020183361873564	0.0210236561850041	0.0164204646351954	ROBO2/PBX1/SDC4/GLI3/BMPER/SLIT2/HOXB7/SIX1/SIX2/SIX4/HOXA11	11
GO:0006939	GO:0006939	smooth muscle contraction	12/863	100/18862	0.00202499922119265	0.0210236561850041	0.0164204646351954	PTAFR/SULF2/SLC8A1/NMU/HTR7/SULF1/CTTN/RGS2/ARHGAP42/EDNRA/PRKG1/EDN3	12
GO:0007044	GO:0007044	cell-substrate junction assembly	12/863	100/18862	0.00202499922119265	0.0210236561850041	0.0164204646351954	S100A10/LRP1/COL16A1/SDC4/THBS1/CTTN/THY1/LAMB3/ACVRL1/LIMCH1/KDR/EPHA3	12
GO:0014066	GO:0014066	regulation of phosphatidylinositol 3-kinase signaling	14/863	127/18862	0.00202818465745604	0.0210236561850041	0.0164204646351954	NCF1/FGR/KLF4/SERPINE2/IER3/PDGFRA/ROR2/LEP/EGFR/NTRK2/TWIST1/NTRK3/EGF/KDR	14
GO:0008016	GO:0008016	regulation of heart contraction	22/863	245/18862	0.0020466878012063	0.0211706968128998	0.0165353102837853	KCNE1/KCNQ1/ADORA3/SLC8A1/NMU/CACNA2D4/GJA1/RGS2/ATP1B2/KCNJ2/CACNA2D2/TRDN/THRB/HEY2/ADM/KCNN2/KCNH2/TBX18/KCNJ12/MYL4/FGF13/EDN3	22
GO:1904645	GO:1904645	response to amyloid-beta	8/863	51/18862	0.00206184033193255	0.0212825329420322	0.0166226595624834	TLR4/LRP1/VCAM1/FCGR2B/GJA1/FPR2/TREM2/MMP13	8
GO:0002828	GO:0002828	regulation of type 2 immune response	6/863	30/18862	0.00208395420692202	0.0213311638341099	0.0166606425772603	CD86/NOD2/BCL6/CCR2/IL33/IDO1	6
GO:0050901	GO:0050901	leukocyte tethering or rolling	6/863	30/18862	0.00208395420692202	0.0213311638341099	0.0166606425772603	PTAFR/CX3CR1/VCAM1/SELE/LEP/CXCL12	6
GO:0051968	GO:0051968	positive regulation of synaptic transmission, glutamatergic	6/863	30/18862	0.00208395420692202	0.0213311638341099	0.0166606425772603	NLGN1/SHANK2/ROR2/EGFR/CCR2/ADCYAP1	6
GO:0110110	GO:0110110	positive regulation of animal organ morphogenesis	6/863	30/18862	0.00208395420692202	0.0213311638341099	0.0166606425772603	ROBO2/ROBO1/DKK1/SIX1/SIX4/HOXA11	6
GO:0016101	GO:0016101	diterpenoid metabolic process	13/863	114/18862	0.00213577230924517	0.0217881367837674	0.0170175599513393	SCPEP1/APOA2/LRP1/SDC4/SDC2/EGFR/APOB/APOE/ADH1A/CYP27C1/DHRS9/CYP2C18/GPC6	13
GO:0060562	GO:0060562	epithelial tube morphogenesis	26/863	309/18862	0.0021374859867412	0.0217881367837674	0.0170175599513393	ITGAX/HHIP/PBX1/SDC4/GLI3/SLIT2/TWIST1/ADM/COL4A1/HOXB7/ACVRL1/BMP5/DLL1/FZD3/CXCL10/EGF/SIX1/SIX2/KDR/EDNRA/IRX2/SIX4/GLI2/IRX1/HOXA11/TBX20	26
GO:0031343	GO:0031343	positive regulation of cell killing	9/863	63/18862	0.00216756110138554	0.0220488632367081	0.0172211995781625	CD5L/CLEC7A/TYROBP/CD1D/ITGAM/CD1B/CD1A/CD1E/AZGP1	9
GO:0001759	GO:0001759	organ induction	5/863	21/18862	0.0021855293736968	0.0221856118410671	0.0173280066721346	ROBO2/ROBO1/DKK1/SIX1/HOXA11	5
GO:0070997	GO:0070997	neuron death	28/863	342/18862	0.00220010249891061	0.0222265110552621	0.0173599508827128	CTSZ/CAPN2/POU4F1/C5AR1/TNFRSF1B/TLR4/ITGB2/CX3CR1/TYROBP/ITGAM/GRN/HMOX1/CEBPB/LRP1/IL10/LRRK2/FCGR2B/C1QA/THRB/NTRK2/APOE/DKK1/SLC30A10/SIX1/SLC25A27/SIX4/SCN2A/PPARGC1A	28
GO:0002532	GO:0002532	production of molecular mediator involved in inflammatory response	11/863	88/18862	0.00221352173286811	0.0222265110552621	0.0173599508827128	PLD3/MEFV/TLR4/CLEC7A/GRN/LBP/NOD2/IL1R2/ALOX5/LILRB4/LEP	11
GO:0060993	GO:0060993	kidney morphogenesis	11/863	88/18862	0.00221352173286811	0.0222265110552621	0.0173599508827128	LRRK2/PBX1/GLI3/FRAS1/HOXB7/SIX1/SIX2/IRX2/SIX4/IRX1/HOXA11	11
GO:0072080	GO:0072080	nephron tubule development	11/863	88/18862	0.00221352173286811	0.0222265110552621	0.0173599508827128	PBX1/GLI3/HOXB7/DLL1/SIX1/SIX2/POU3F3/IRX2/SIX4/IRX1/HOXA11	11
GO:0001659	GO:0001659	temperature homeostasis	17/863	171/18862	0.00221391913367542	0.0222265110552621	0.0173599508827128	TLR4/CEBPB/NMU/FFAR4/YBX2/GJA1/ZNF423/LEP/CCR2/ADAMTS5/MFAP2/LAMA4/ADIPOQ/PRLR/ADCYAP1/PPARGC1A/NOVA1	17
GO:0002371	GO:0002371	dendritic cell cytokine production	4/863	13/18862	0.00223327568779896	0.0222265110552621	0.0173599508827128	SCIMP/TLR4/CLEC7A/NOD2	4
GO:0002923	GO:0002923	regulation of humoral immune response mediated by circulating immunoglobulin	4/863	13/18862	0.00223327568779896	0.0222265110552621	0.0173599508827128	NOD2/CR1/FCGR2B/C4BPA	4
GO:0007494	GO:0007494	midgut development	4/863	13/18862	0.00223327568779896	0.0222265110552621	0.0173599508827128	CPS1/DAB1/EGFR/FOXL1	4
GO:1903977	GO:1903977	positive regulation of glial cell migration	4/863	13/18862	0.00223327568779896	0.0222265110552621	0.0173599508827128	CX3CR1/LRP1/CCR2/TREM2	4
GO:0043010	GO:0043010	camera-type eye development	26/863	310/18862	0.00223489087298475	0.0222265110552621	0.0173599508827128	KLF4/MFSD2A/RORB/COL8A1/EPHB2/GLI3/PDGFRA/THY1/THRB/NTRK2/TWIST1/COL4A1/LAMC3/ACVRL1/DLL1/MFRP/SDK2/SIX3/MAB21L1/RS1/DSCAM/FOXF2/VAX2/PTN/SLITRK6/HCN1	26
GO:0002706	GO:0002706	regulation of lymphocyte mediated immunity	16/863	157/18862	0.00228978840421442	0.022726381671788	0.0177503733529343	TNFRSF1B/CD1D/LILRB1/NOD2/BCL6/IL10/CR1/FCGR2B/LILRB4/LEP/CD1B/CD1A/CCR2/C4BPA/CD1E/AZGP1	16
GO:0001704	GO:0001704	formation of primary germ layer	13/863	115/18862	0.00230968580334653	0.0228775545329455	0.0178684464701215	ITGB2/KLF4/ITGA7/COL8A1/GJA1/COL12A1/LAMB3/COL4A2/DKK1/SIX2/COL5A1/HOXA11/TBX20	13
GO:0048754	GO:0048754	branching morphogenesis of an epithelial tube	15/863	143/18862	0.00233841745174901	0.0230005727226846	0.0179645294642649	HHIP/PBX1/GLI3/SLIT2/COL4A1/HOXB7/EGF/SIX1/SIX2/KDR/EDNRA/SIX4/GLI2/HOXA11/TBX20	15
GO:0051047	GO:0051047	positive regulation of secretion	25/863	295/18862	0.00234040704698148	0.0230005727226846	0.0179645294642649	PTAFR/FGR/TLR4/ITGB2/ITGAM/NLGN1/LRP1/NMU/SDC4/FFAR4/GJA1/S100A8/LEP/EGFR/CXCL12/TREM2/AVPR1B/C1QTNF1/TRH/CYP4F2/CADPS2/ADCYAP1/VIP/EDN3/SYT4	25
GO:0002820	GO:0002820	negative regulation of adaptive immune response	8/863	52/18862	0.00234087003643068	0.0230005727226846	0.0179645294642649	LILRB1/NOD2/BCL6/CR1/FCGR2B/LILRB4/C4BPA/IL33	8
GO:0002886	GO:0002886	regulation of myeloid leukocyte mediated immunity	8/863	52/18862	0.00234087003643068	0.0230005727226846	0.0179645294642649	PTAFR/FGR/ITGB2/TYROBP/ITGAM/HMOX1/FCGR2B/CCR2	8
GO:0086001	GO:0086001	cardiac muscle cell action potential	10/863	76/18862	0.00235947330927165	0.0230459597902794	0.0179999788995001	KCNE1/KCNQ1/SLC8A1/GJA1/KCNJ2/KCNN2/KCNH2/TBX18/FGF12/FGF13	10
GO:1904646	GO:1904646	cellular response to amyloid-beta	7/863	41/18862	0.00235959041703453	0.0230459597902794	0.0179999788995001	TLR4/LRP1/VCAM1/FCGR2B/GJA1/FPR2/TREM2	7
GO:1905314	GO:1905314	semi-lunar valve development	7/863	41/18862	0.00235959041703453	0.0230459597902794	0.0179999788995001	TNFRSF1B/ROBO2/ROBO1/SLIT2/TWIST1/HEY2/TBX20	7
GO:0097305	GO:0097305	response to alcohol	21/863	233/18862	0.00244485780194024	0.0238312878785547	0.018613357085819	CD14/CES1/KLF4/CYBB/CDKN1A/CDH1/VCAM1/PENK/CCR5/SGK1/RGS2/S100A8/CCND1/LEP/SLIT2/PTGFR/TRH/F7/ADIPOQ/PRKAA2/ADCYAP1	21
GO:1903131	GO:1903131	mononuclear cell differentiation	32/863	411/18862	0.00247084722119905	0.0240368331855931	0.0187738976414414	FCER1G/MAFB/FGL2/LGALS1/LILRB2/LFNG/SLC46A2/CD1D/CD86/LILRB1/CEBPB/CD4/BCL6/IL10/VCAM1/NFAM1/CR1/FCGR2B/GLI3/BATF2/LILRB4/IL31RA/LEP/CTSL/CCR2/TREM2/TMEM176B/DLL1/SPINK5/RAG2/TMEM176A/GLI2	32
GO:0002335	GO:0002335	mature B cell differentiation	6/863	31/18862	0.00248555367482564	0.0240843274064627	0.0188109928625248	LGALS1/LFNG/IL10/CR1/FCGR2B/DLL1	6
GO:0003180	GO:0003180	aortic valve morphogenesis	6/863	31/18862	0.00248555367482564	0.0240843274064627	0.0188109928625248	ROBO2/ROBO1/SLIT2/TWIST1/HEY2/TBX20	6
GO:0014074	GO:0014074	response to purine-containing compound	15/863	144/18862	0.00250293369465905	0.0242048992207364	0.0189051651223287	CASP1/PTAFR/KCNE1/KCNQ1/SLC8A1/PKLR/AQP9/CPS1/PENK/MMP19/COL1A1/PDE3A/ADIPOQ/PPARGC1A/HCN1	15
GO:0046683	GO:0046683	response to organophosphorus	14/863	130/18862	0.0025249438613652	0.0243517308812654	0.0190198475575734	CASP1/PTAFR/KCNE1/KCNQ1/SLC8A1/PKLR/AQP9/CPS1/PENK/MMP19/COL1A1/PDE3A/ADIPOQ/HCN1	14
GO:0010469	GO:0010469	regulation of signaling receptor activity	18/863	188/18862	0.00252805038110628	0.0243517308812654	0.0190198475575734	NCF1/NLGN1/PHLDA2/IL10/FCGR2B/EPHB2/SHANK2/LILRB4/DKK2/LYNX1/NETO1/CCR2/DKK1/SHISA9/GSG1L/EGF/DLGAP2/PPARGC1A	18
GO:0002062	GO:0002062	chondrocyte differentiation	12/863	103/18862	0.00260315553119746	0.0250260226852179	0.019546501181623	COL2A1/SULF2/GLI3/SULF1/TGFBI/NKX3-2/ACVRL1/CYTL1/SIX2/GLI2/GDF6/HOXA11	12
GO:1905517	GO:1905517	macrophage migration	8/863	53/18862	0.00264864825593771	0.0253750818969791	0.0198191328491063	LGALS3/C5AR1/CX3CR1/C3AR1/THBS1/ROR2/CCR2/TREM2	8
GO:1903035	GO:1903035	negative regulation of response to wounding	11/863	90/18862	0.0026498147932395	0.0253750818969791	0.0198191328491063	SERPINE2/ALOX5/PDGFRA/GJA1/THBS1/AJAP1/SERPINB2/APOE/C1QTNF1/ADAMTS18/PRKG1	11
GO:0002573	GO:0002573	myeloid leukocyte differentiation	19/863	204/18862	0.00266610308338391	0.0254812932121468	0.0199020888834527	POU4F1/MAFB/CCR1/ANXA2/TLR4/TYROBP/CD101/LILRB3/LILRB1/CEBPB/CD4/TF/BATF2/ROR2/LILRB4/IL31RA/TREM2/ADIPOQ/C1QC	19
GO:0071248	GO:0071248	cellular response to metal ion	18/863	189/18862	0.0026781896317645	0.0255470112150609	0.0199534177357347	NCF1/FBP1/NLGN1/HMOX1/SYT17/CYBB/ALOX5AP/CDH1/LRRK2/TF/EGFR/SLC30A10/MT1E/MT1DP/PRKAA2/PPARGC1A/SYT4/MT1H	18
GO:0032729	GO:0032729	positive regulation of interferon-gamma production	9/863	65/18862	0.00269960256670518	0.0257012648243796	0.0200738970621838	SLC11A1/TLR4/CD14/CLEC7A/TLR8/TLR7/CCR2/CD276/EBI3	9
GO:0061041	GO:0061041	regulation of wound healing	14/863	131/18862	0.00271125069337068	0.0257621359488303	0.0201214402743422	CLEC7A/SERPINE2/ALOX5/EPHB2/PDGFRA/GJA1/THBS1/AJAP1/SERPINB2/APOE/C1QTNF1/F7/ADAMTS18/PRKG1	14
GO:0003197	GO:0003197	endocardial cushion development	7/863	42/18862	0.00272168824973044	0.0258112910801322	0.0201598327446184	ROBO2/ROBO1/TWIST1/HEY2/ACVRL1/BMP5/TBX20	7
GO:0031214	GO:0031214	biomineral tissue development	16/863	160/18862	0.00277374371525464	0.0261030046754193	0.020387674787547	FAM20C/FGR/CCR1/SGMS2/ASGR2/CEBPB/SLC8A1/ALOX5/COL1A1/ROR2/LEP/TWIST1/HEY2/IBSP/COL1A2/PTN	16
GO:0048660	GO:0048660	regulation of smooth muscle cell proliferation	16/863	160/18862	0.00277374371525464	0.0261030046754193	0.020387674787547	PTAFR/HMOX1/KLF4/PDE1A/CDKN1A/IL10/GJA1/THBS1/EGFR/IGFBP3/MIR4632/MIR130A/ADIPOQ/VIP/PPARGC1A/PRKG1	16
GO:0050728	GO:0050728	negative regulation of inflammatory response	16/863	160/18862	0.00277374371525464	0.0261030046754193	0.020387674787547	TNFRSF1B/MEFV/GRN/NLRP12/KLF4/NOD2/IL10/ALOX5/FCGR2B/FFAR4/FPR2/APOE/PTGIS/IL22RA2/ADIPOQ/ADCYAP1	16
GO:0051048	GO:0051048	negative regulation of secretion	16/863	160/18862	0.00277374371525464	0.0261030046754193	0.020387674787547	TNFRSF1B/HMOX1/LILRB1/NMU/FCGR2B/FFAR4/GJA1/LEP/CCR2/APOE/ENHO/TRH/CYP4F2/EGF/ADIPOQ/SYT4	16
GO:0002504	GO:0002504	antigen processing and presentation of peptide or polysaccharide antigen via MHC class II	12/863	104/18862	0.0028232996536111	0.0265184639878453	0.0207121680577479	FCER1G/CTSS/IFI30/CTSD/FCGR2B/KIF26A/THBS1/KIF5A/CTSL/CTSE/TREM2/CTSV	12
GO:0001823	GO:0001823	mesonephros development	11/863	91/18862	0.00289260817205484	0.0271175102630686	0.0211800513835876	ROBO2/PBX1/SDC4/GLI3/BMPER/SLIT2/HOXB7/SIX1/SIX2/SIX4/HOXA11	11
GO:0035590	GO:0035590	purinergic nucleotide receptor signaling pathway	6/863	32/18862	0.00294259221993964	0.0275235824263283	0.0214972128486281	PTAFR/ADORA3/GPR34/P2RY13/GPR87/NECAB2	6
GO:0055067	GO:0055067	monovalent inorganic cation homeostasis	16/863	161/18862	0.00295276450260019	0.0275235824263283	0.0214972128486281	SLC11A1/GRN/RAB39A/PDK4/SLC8A1/LRRK2/ATP1B2/KCNJ2/ATP12A/AGTR1/KCNH2/CYP4F2/C7/UPK3A/RHCG/ATP6V0D2	16
GO:0098739	GO:0098739	import across plasma membrane	16/863	161/18862	0.00295276450260019	0.0275235824263283	0.0214972128486281	SLC43A2/TRPV4/SLC15A3/SLC8A1/SLC6A1/THBS1/RGS2/ATP1B2/KCNJ2/FAM155B/FOLR2/ATP12A/KCNH2/SLC7A2/KCNJ12/SLC7A3	16
GO:0001954	GO:0001954	positive regulation of cell-matrix adhesion	8/863	54/18862	0.00298714261468657	0.0277279404753696	0.0216568260998947	RRAS/S100A10/COL16A1/SDC4/RIN2/THY1/FUT1/KDR	8
GO:0050805	GO:0050805	negative regulation of synaptic transmission	9/863	66/18862	0.00300177105308021	0.0277279404753696	0.0216568260998947	LILRB2/LRRK2/SHANK2/GRIK3/SORCS2/NLGN4X/BCHE/ADIPOQ/SYT4	9
GO:0002638	GO:0002638	negative regulation of immunoglobulin production	4/863	14/18862	0.00301427539738365	0.0277279404753696	0.0216568260998947	BCL6/CR1/FCGR2B/IL33	4
GO:0010872	GO:0010872	regulation of cholesterol esterification	4/863	14/18862	0.00301427539738365	0.0277279404753696	0.0216568260998947	APOA2/APOE/AGTR1/APOC1	4
GO:0035358	GO:0035358	regulation of peroxisome proliferator activated receptor signaling pathway	4/863	14/18862	0.00301427539738365	0.0277279404753696	0.0216568260998947	LEP/TWIST1/PTGIS/ALOX15B	4
GO:0035589	GO:0035589	G protein-coupled purinergic nucleotide receptor signaling pathway	4/863	14/18862	0.00301427539738365	0.0277279404753696	0.0216568260998947	PTAFR/GPR34/P2RY13/GPR87	4
GO:1905208	GO:1905208	negative regulation of cardiocyte differentiation	4/863	14/18862	0.00301427539738365	0.0277279404753696	0.0216568260998947	EGFR/HEY2/DKK1/DLL1	4
GO:0033002	GO:0033002	muscle cell proliferation	20/863	222/18862	0.00307606061146302	0.028243305576785	0.0220593504918243	PTAFR/HMOX1/KLF4/PDE1A/CDKN1A/IL10/ZFPM2/GJA1/THBS1/EGFR/IGFBP3/HEY2/MIR4632/SIX1/MIR130A/ADIPOQ/VIP/PPARGC1A/PRKG1/TBX20	20
GO:0043300	GO:0043300	regulation of leukocyte degranulation	7/863	43/18862	0.00312492131974325	0.0286382976274788	0.0223678578676359	PTAFR/FGR/ITGB2/ITGAM/HMOX1/FCGR2B/CCR2	7
GO:0048659	GO:0048659	smooth muscle cell proliferation	16/863	162/18862	0.00314123665195418	0.0286806020568554	0.0224008996173857	PTAFR/HMOX1/KLF4/PDE1A/CDKN1A/IL10/GJA1/THBS1/EGFR/IGFBP3/MIR4632/MIR130A/ADIPOQ/VIP/PPARGC1A/PRKG1	16
GO:0110148	GO:0110148	biomineralization	16/863	162/18862	0.00314123665195418	0.0286806020568554	0.0224008996173857	FAM20C/FGR/CCR1/SGMS2/ASGR2/CEBPB/SLC8A1/ALOX5/COL1A1/ROR2/LEP/TWIST1/HEY2/IBSP/COL1A2/PTN	16
GO:0001910	GO:0001910	regulation of leukocyte mediated cytotoxicity	10/863	79/18862	0.00315025479321511	0.0287094781619585	0.0224234532140805	TYROBP/CD1D/ITGAM/LILRB1/FCGR2B/LEP/CD1B/CD1A/CD1E/AZGP1	10
GO:1901214	GO:1901214	regulation of neuron death	25/863	302/18862	0.0031928547082046	0.0290437228837239	0.0226845140678612	CTSZ/CAPN2/POU4F1/C5AR1/TNFRSF1B/TLR4/ITGB2/CX3CR1/TYROBP/ITGAM/GRN/HMOX1/CEBPB/LRP1/IL10/LRRK2/FCGR2B/C1QA/NTRK2/APOE/DKK1/SLC30A10/SIX1/SIX4/PPARGC1A	25
GO:0002440	GO:0002440	production of molecular mediator of immune response	24/863	286/18862	0.00321110862811703	0.0291556770438107	0.022771955534288	SCIMP/TNFRSF1B/TLR4/CLEC7A/CD86/HMOX1/SAMHD1/LILRB1/NOD2/APOA2/BCL6/IL10/CR1/FCGR2B/FFAR2/LILRB4/VPREB1/CCR2/TRIL/SPINK5/IGKV2-28/IL33/IGKV2D-28/IGLV11-55	24
GO:0007229	GO:0007229	integrin-mediated signaling pathway	12/863	106/18862	0.00330891908820567	0.0299053576643395	0.0233574913710977	FGR/HCK/ITGB2/ITGAM/ITGAX/ITGA7/COL16A1/THY1/PRKD1/COL3A1/ITGBL1/PTN	12
GO:0150115	GO:0150115	cell-substrate junction organization	12/863	106/18862	0.00330891908820567	0.0299053576643395	0.0233574913710977	S100A10/LRP1/COL16A1/SDC4/THBS1/CTTN/THY1/LAMB3/ACVRL1/LIMCH1/KDR/EPHA3	12
GO:0006936	GO:0006936	muscle contraction	28/863	352/18862	0.0033119741406764	0.0299053576643395	0.0233574913710977	PTAFR/KCNE1/KCNQ1/MYOF/SULF2/SLC8A1/NMU/MYBPH/HTR7/GJA1/SULF1/CTTN/RGS2/KCNJ2/MYBPC1/TRDN/ARHGAP42/KCNN2/KCNH2/KCNJ12/MYL4/EDNRA/FGF12/PRKG1/DTNA/FGF13/EDN3/TBX20	28
GO:0072078	GO:0072078	nephron tubule morphogenesis	9/863	67/18862	0.00332999519912715	0.029957736626276	0.0233984018047795	PBX1/GLI3/HOXB7/SIX1/SIX2/IRX2/SIX4/IRX1/HOXA11	9
GO:1901224	GO:1901224	positive regulation of NIK/NF-kappaB signaling	9/863	67/18862	0.00332999519912715	0.029957736626276	0.0233984018047795	TLR4/CD14/CD86/NLRP12/NOD2/TLR7/EGFR/TREM2/SASH1	9
GO:1901654	GO:1901654	response to ketone	18/863	193/18862	0.00335527207299095	0.030129851600503	0.0235328316975922	PTAFR/CATSPER1/KLF4/CYBB/CDKN1A/CPS1/THBS1/SGK1/CATSPERB/CCND1/EGFR/SLIT2/PTGFR/UGT3A2/TRH/F7/PRKAA2/PTN	18
GO:0006956	GO:0006956	complement activation	17/863	178/18862	0.00336810463836798	0.0301897934952801	0.0235796491376555	CFP/C5AR1/CD5L/C3AR1/C2/VSIG4/FCN1/CFI/CR1/C1QA/CPN2/C7/IGKV2-28/C4BPA/C1QC/IGHV2-70/IGKV2D-28	17
GO:0035909	GO:0035909	aorta morphogenesis	6/863	33/18862	0.00345961454578432	0.0307849185444292	0.0240444698014392	LRP1/ADAMTS9/HEY2/FKBP10/ACVRL1/SIX1	6
GO:0050869	GO:0050869	negative regulation of B cell activation	6/863	33/18862	0.00345961454578432	0.0307849185444292	0.0240444698014392	TYROBP/BCL6/IL10/CR1/FCGR2B/MNDA	6
GO:0055094	GO:0055094	response to lipoprotein particle	6/863	33/18862	0.00345961454578432	0.0307849185444292	0.0240444698014392	FCER1G/CD68/TLR4/ITGB2/CES1/APOE	6
GO:1905332	GO:1905332	positive regulation of morphogenesis of an epithelium	6/863	33/18862	0.00345961454578432	0.0307849185444292	0.0240444698014392	ITGAX/GJA1/HOXB7/EGF/SIX1/SIX4	6
GO:1990138	GO:1990138	neuron projection extension	16/863	164/18862	0.00354803422221586	0.0314765106570946	0.0245846357805662	SYT17/LRP1/CDH4/CTTN/TMEM108/SLIT2/NRCAM/SEMA6D/CXCL12/APOE/FLRT3/RIMS1/SEMA5B/DSCAM/POSTN/SYT4	16
GO:0001906	GO:0001906	cell killing	17/863	179/18862	0.00356768853941938	0.0314765106570946	0.0245846357805662	CD5L/CLEC7A/TYROBP/CD1D/ITGAM/LILRB1/LYZ/FCGR2B/ULBP2/LEP/CD1B/CD1A/S100A12/CD1E/AZGP1/DEFA3/KLRF2	17
GO:0098815	GO:0098815	modulation of excitatory postsynaptic potential	7/863	44/18862	0.00357222781185305	0.0314765106570946	0.0245846357805662	NLGN1/LRRK2/SHANK2/TMEM108/NETO1/RIMS1/NLGN4X	7
GO:0043524	GO:0043524	negative regulation of neuron apoptotic process	14/863	135/18862	0.00357296511844255	0.0314765106570946	0.0245846357805662	POU4F1/C5AR1/CX3CR1/GRN/HMOX1/CEBPB/LRP1/IL10/NTRK2/APOE/SLC30A10/SIX1/SIX4/PPARGC1A	14
GO:0050671	GO:0050671	positive regulation of lymphocyte proliferation	14/863	135/18862	0.00357296511844255	0.0314765106570946	0.0245846357805662	TLR4/LILRB2/CD1D/CD86/CD4/BCL6/CDKN1A/VCAM1/LEP/CCR2/CD209/IGF2/CD276/EBI3	14
GO:0021987	GO:0021987	cerebral cortex development	12/863	107/18862	0.00357585487171154	0.0314765106570946	0.0245846357805662	ROBO1/LRP1/BCL2A1/GLI3/LHX6/DAB1/SLIT2/NTRK2/POU3F3/COL3A1/FGF13/NPY	12
GO:1900015	GO:1900015	regulation of cytokine production involved in inflammatory response	9/863	68/18862	0.00368578839158574	0.032386058214955	0.025295035217108	PLD3/MEFV/TLR4/CLEC7A/NOD2/IL1R2/ALOX5/LILRB4/LEP	9
GO:0015837	GO:0015837	amine transport	11/863	94/18862	0.00373017252890273	0.0327174166533276	0.0255538417477604	SLC43A2/SYT17/AQP9/SLC38A3/RGS2/LEP/CXCL12/TRH/RHCG/VIP/SYT4	11
GO:0060135	GO:0060135	maternal process involved in female pregnancy	8/863	56/18862	0.00376439999229102	0.0329586663610766	0.0257422691202157	VDR/GJA1/RGS2/TPPP3/HMX3/NR2F2/MMP7/PTN	8
GO:0021954	GO:0021954	central nervous system neuron development	10/863	81/18862	0.00378539748863273	0.0330245620760966	0.0257937367740136	ROBO2/ROBO1/EPHB2/LHX6/CDH11/LEP/SLIT2/NTRK2/GLI2/NPY	10
GO:0099601	GO:0099601	regulation of neurotransmitter receptor activity	10/863	81/18862	0.00378539748863273	0.0330245620760966	0.0257937367740136	NLGN1/EPHB2/SHANK2/LYNX1/NETO1/CCR2/SHISA9/GSG1L/DLGAP2/PPARGC1A	10
GO:0032946	GO:0032946	positive regulation of mononuclear cell proliferation	14/863	136/18862	0.00382006550424408	0.0332088318569304	0.0259376601426651	TLR4/LILRB2/CD1D/CD86/CD4/BCL6/CDKN1A/VCAM1/LEP/CCR2/CD209/IGF2/CD276/EBI3	14
GO:1903305	GO:1903305	regulation of regulated secretory pathway	14/863	136/18862	0.00382006550424408	0.0332088318569304	0.0259376601426651	PTAFR/FGR/ITGB2/ITGAM/NLGN1/HMOX1/SYT17/LRRK2/FCGR2B/CCR2/RIMS1/PPFIA2/APBA1/SYT4	14
GO:0001523	GO:0001523	retinoid metabolic process	12/863	108/18862	0.00385987710726214	0.0334363559309298	0.0261153671493763	SCPEP1/APOA2/LRP1/SDC4/SDC2/APOB/APOE/ADH1A/CYP27C1/DHRS9/CYP2C18/GPC6	12
GO:0001938	GO:0001938	positive regulation of endothelial cell proliferation	12/863	108/18862	0.00385987710726214	0.0334363559309298	0.0261153671493763	TNFSF12/HMOX1/IL10/PRKD1/CXCL12/AGTR1/IGF2/CCL24/EGF/MIR130A/KDR/VIP	12
GO:0071900	GO:0071900	regulation of protein serine/threonine kinase activity	36/863	492/18862	0.00387412786896158	0.0334432950509936	0.0261207869286291	C5AR1/TLR4/FGD2/NOD2/ROBO1/FPR1/DUSP6/SLC8A1/CDKN1A/CSPG4/CAMK1/CDKN2B/LRRK2/EPHB2/TF/THBS1/ROR2/RGS2/PKIB/CCND1/EGFR/THY1/S100A12/APOE/NTRK3/CCNJL/DKK1/IGF2/NR2F2/CXCL10/EGF/SASH1/ADIPOQ/EDN3/SBK2/DUSP21	36
GO:0051251	GO:0051251	positive regulation of lymphocyte activation	28/863	356/18862	0.00387432012828154	0.0334432950509936	0.0261207869286291	LGALS1/TLR4/LILRB2/CLEC7A/TYROBP/CD1D/CD86/LILRB1/NOD2/CD4/BCL6/CDKN1A/IL10/VCAM1/SIRPB1/CR1/GLI3/LILRB4/LEP/THY1/CCR2/CD209/EFNB3/IGF2/CD276/EBI3/IGHV2-70/GLI2	28
GO:0043405	GO:0043405	regulation of MAP kinase activity	25/863	307/18862	0.00395102916187906	0.0340047028187239	0.0265592728092398	C5AR1/TLR4/FGD2/NOD2/ROBO1/FPR1/DUSP6/CSPG4/LRRK2/EPHB2/TF/THBS1/ROR2/RGS2/EGFR/S100A12/APOE/NTRK3/DKK1/EGF/SASH1/ADIPOQ/EDN3/SBK2/DUSP21	25
GO:0042448	GO:0042448	progesterone metabolic process	4/863	15/18862	0.00396297336803916	0.0340047028187239	0.0265592728092398	ADM/DHRS9/CYP46A1/PPARGC1A	4
GO:0072148	GO:0072148	epithelial cell fate commitment	4/863	15/18862	0.00396297336803916	0.0340047028187239	0.0265592728092398	ESRP1/PDPN/DLL1/NR2F2	4
GO:1904062	GO:1904062	regulation of cation transmembrane transport	27/863	340/18862	0.00396709973736693	0.0340047028187239	0.0265592728092398	CTSS/SLC43A2/KCNE1/NLGN1/KCNQ1/SLC8A1/EPHB2/FGF14/SHANK2/RGS2/ATP1B2/KCNJ2/TRDN/THY1/TWIST1/NETO1/CCR2/TREM2/KCNN2/SHISA9/GSG1L/KCNH2/CXCL10/FGF12/PPARGC1A/FGF13/EDN3	27
GO:0010092	GO:0010092	specification of animal organ identity	6/863	34/18862	0.00404122788713971	0.0342613503363309	0.026759726595655	ROBO2/ROBO1/GLI3/DKK1/SIX1/HOXA11	6
GO:0031646	GO:0031646	positive regulation of nervous system process	6/863	34/18862	0.00404122788713971	0.0342613503363309	0.026759726595655	PTAFR/TNFRSF1B/ITGAX/NMU/EGR2/RIMS1	6
GO:0042491	GO:0042491	inner ear auditory receptor cell differentiation	6/863	34/18862	0.00404122788713971	0.0342613503363309	0.026759726595655	MYO7A/MYCL/HEY2/ESRP1/DLL1/SLITRK6	6
GO:0071402	GO:0071402	cellular response to lipoprotein particle stimulus	6/863	34/18862	0.00404122788713971	0.0342613503363309	0.026759726595655	FCER1G/CD68/TLR4/ITGB2/CES1/APOE	6
GO:0002707	GO:0002707	negative regulation of lymphocyte mediated immunity	7/863	45/18862	0.00406660168302922	0.0342613503363309	0.026759726595655	LILRB1/NOD2/BCL6/CR1/FCGR2B/LILRB4/C4BPA	7
GO:1900271	GO:1900271	regulation of long-term synaptic potentiation	7/863	45/18862	0.00406660168302922	0.0342613503363309	0.026759726595655	LILRB2/CX3CR1/TYROBP/EPHB2/APOE/CYP46A1/PTN	7
GO:0002534	GO:0002534	cytokine production involved in inflammatory response	9/863	69/18862	0.00407069778762002	0.0342613503363309	0.026759726595655	PLD3/MEFV/TLR4/CLEC7A/NOD2/IL1R2/ALOX5/LILRB4/LEP	9
GO:0051966	GO:0051966	regulation of synaptic transmission, glutamatergic	9/863	69/18862	0.00407069778762002	0.0342613503363309	0.026759726595655	NLGN1/SERPINE2/LRRK2/SHANK2/ROR2/EGFR/CCR2/GRIK3/ADCYAP1	9
GO:0072088	GO:0072088	nephron epithelium morphogenesis	9/863	69/18862	0.00407069778762002	0.0342613503363309	0.026759726595655	PBX1/GLI3/HOXB7/SIX1/SIX2/IRX2/SIX4/IRX1/HOXA11	9
GO:0003272	GO:0003272	endocardial cushion formation	5/863	24/18862	0.00407464381763614	0.0342613503363309	0.026759726595655	ROBO2/ROBO1/HEY2/BMP5/TBX20	5
GO:1905523	GO:1905523	positive regulation of macrophage migration	5/863	24/18862	0.00407464381763614	0.0342613503363309	0.026759726595655	C5AR1/CX3CR1/C3AR1/THBS1/TREM2	5
GO:0003158	GO:0003158	endothelium development	14/863	137/18862	0.00408089508391133	0.0342613503363309	0.026759726595655	ITGAX/GJA1/SCUBE1/COL15A1/HEY2/S1PR3/ACVRL1/PDPN/DLL1/NR2F2/CXCL10/KDR/HOXB5/PTN	14
GO:0010043	GO:0010043	response to zinc ion	8/863	57/18862	0.0042073356881538	0.035262507485501	0.0275416774332047	CRIP1/VCAM1/CPS1/S100A8/SLC30A10/MT1E/MT1DP/MT1H	8
GO:0006869	GO:0006869	lipid transport	34/863	461/18862	0.00435413423904939	0.0363803992043206	0.028414803461966	PSAP/MSR1/ANXA2/CES1/LBP/APOA2/LRP1/MFSD2A/AQP9/ATP10B/ABCB1/GJA1/THBS1/LEP/APOB/NTRK2/SLC10A2/APOE/AVPR1B/AGTR1/C1QTNF1/TRH/RIMS1/CYP4F2/ATP9A/PPFIA2/EGF/PLSCR4/APOC1/APBA1/ADIPOQ/SLCO1C1/SLC51B/PRKAA2	34
GO:0051604	GO:0051604	protein maturation	24/863	293/18862	0.00435555666590581	0.0363803992043206	0.028414803461966	CTSZ/CTSS/CASP1/CD5L/CES1/NLRC4/KLK1/IL1R2/SERPINE2/LRRK2/CPM/MYRFL/GLI3/THBS1/LDLRAD3/ADAMTS2/CTSL/ENPEP/CTSE/CPXM2/F7/ADAMTS3/CPE/MMP16	24
GO:0032371	GO:0032371	regulation of sterol transport	9/863	70/18862	0.00448630194632459	0.0372819295641178	0.0291189410896144	ANXA2/CES1/APOA2/LRP1/LEP/APOE/EGF/APOC1/ADIPOQ	9
GO:0032374	GO:0032374	regulation of cholesterol transport	9/863	70/18862	0.00448630194632459	0.0372819295641178	0.0291189410896144	ANXA2/CES1/APOA2/LRP1/LEP/APOE/EGF/APOC1/ADIPOQ	9
GO:0045123	GO:0045123	cellular extravasation	9/863	70/18862	0.00448630194632459	0.0372819295641178	0.0291189410896144	PTAFR/ITGB2/CX3CR1/VCAM1/SELE/LEP/THY1/CCR2/CXCL12	9
GO:0002449	GO:0002449	lymphocyte mediated immunity	28/863	360/18862	0.00451523545480513	0.0374588822925712	0.0292571494960924	FCER1G/TNFRSF1B/CD1D/TLR8/LILRB1/NOD2/C2/BCL6/IL10/CFI/CR1/FCGR2B/C1QA/LILRB4/ULBP2/LEP/CD1B/CD1A/CCR2/C7/IGKV2-28/C4BPA/CD1E/C1QC/IGHV2-70/IGKV2D-28/AZGP1/KLRF2	28
GO:0043406	GO:0043406	positive regulation of MAP kinase activity	20/863	230/18862	0.00458624828576224	0.0379196886089246	0.0296170609099193	C5AR1/TLR4/FGD2/NOD2/ROBO1/FPR1/DUSP6/CSPG4/LRRK2/TF/THBS1/ROR2/EGFR/S100A12/NTRK3/DKK1/EGF/SASH1/EDN3/SBK2	20
GO:0098657	GO:0098657	import into cell	20/863	230/18862	0.00458624828576224	0.0379196886089246	0.0296170609099193	SLC43A2/TRPV4/SLC15A3/SLC8A1/SLC6A1/THBS1/RGS2/ATP1B2/KCNJ2/FAM155B/FOLR2/ATP12A/TREM2/SLC22A3/GSG1L/KCNH2/SLC7A2/KCNJ12/SLC6A2/SLC7A3	20
GO:0043268	GO:0043268	positive regulation of potassium ion transport	7/863	46/18862	0.00461108370420864	0.0379331265129781	0.0296275565452332	KCNE1/KCNQ1/ATP1B2/KCNJ2/TREM2/KCNH2/EDN3	7
GO:0050873	GO:0050873	brown fat cell differentiation	7/863	46/18862	0.00461108370420864	0.0379331265129781	0.0296275565452332	CEBPB/FFAR4/RGS2/LEP/SIX1/ADIPOQ/PPARGC1A	7
GO:0050919	GO:0050919	negative chemotaxis	7/863	46/18862	0.00461108370420864	0.0379331265129781	0.0296275565452332	ROBO2/ROBO1/SLIT2/FLRT2/SEMA6D/FLRT3/SEMA5B	7
GO:0031346	GO:0031346	positive regulation of cell projection organization	27/863	344/18862	0.00463902740326115	0.0380990810019923	0.0297571748092464	NLGN1/GRN/ROBO2/ROBO1/LRP1/CAMK1/S100A9/CDH4/CDC42EP1/TENM2/ROR2/RGS2/ATP1B2/SLIT2/NTRK2/PRKD1/PTPRD/CXCL12/APOE/NTRK3/BMP5/FEZ1/EPHA3/ADCYAP1/DSCAM/SLITRK1/PTN	27
GO:0065005	GO:0065005	protein-lipid complex assembly	6/863	35/18862	0.00469208152067692	0.0384703606954497	0.0300471617183993	APOA2/MFSD2A/APOB/APOE/PCDHGA3/APOC1	6
GO:1902107	GO:1902107	positive regulation of leukocyte differentiation	15/863	154/18862	0.00473890407891055	0.0386603106470856	0.030195521567697	POU4F1/CCR1/LILRB2/TYROBP/CD101/CD86/CD4/BCL6/IL10/CR1/GLI3/ROR2/LILRB4/TREM2/GLI2	15
GO:1903708	GO:1903708	positive regulation of hemopoiesis	15/863	154/18862	0.00473890407891055	0.0386603106470856	0.030195521567697	POU4F1/CCR1/LILRB2/TYROBP/CD101/CD86/CD4/BCL6/IL10/CR1/GLI3/ROR2/LILRB4/TREM2/GLI2	15
GO:1905039	GO:1905039	carboxylic acid transmembrane transport	15/863	154/18862	0.00473890407891055	0.0386603106470856	0.030195521567697	SLC7A7/SLC43A2/SLC6A12/AQP9/ABCB1/THBS1/SLC38A3/RGS2/FOLR2/PDPN/SLC25A21/SLC7A2/SLC7A3/PRKAA2/SLC5A12	15
GO:0120162	GO:0120162	positive regulation of cold-induced thermogenesis	11/863	97/18862	0.00475107701824079	0.0386952335887618	0.0302227980282567	CEBPB/FFAR4/YBX2/GJA1/LEP/CCR2/MFAP2/ADIPOQ/PRLR/ADCYAP1/PPARGC1A	11
GO:0060047	GO:0060047	heart contraction	23/863	279/18862	0.00479739535547507	0.0390076773265245	0.0304668312878036	KCNE1/KCNQ1/ADORA3/SLC8A1/NMU/CACNA2D4/GJA1/RGS2/ATP1B2/KCNJ2/CACNA2D2/TRDN/THRB/HEY2/ADM/KCNN2/KCNH2/TBX18/KCNJ12/MYL4/FGF12/FGF13/EDN3	23
GO:0031623	GO:0031623	receptor internalization	12/863	111/18862	0.00482226857782454	0.0391450046971419	0.0305740904254543	FCER1G/ITGB2/LILRB1/LRP1/SELE/RAB31/LILRB4/ADM/DKK1/GSG1L/EGF/NECAB2	12
GO:0050927	GO:0050927	positive regulation of positive chemotaxis	5/863	25/18862	0.00490445824073782	0.0396154180466845	0.0309415053842091	ARTN/CXCL12/NTRK3/F7/KDR	5
GO:0051894	GO:0051894	positive regulation of focal adhesion assembly	5/863	25/18862	0.00490445824073782	0.0396154180466845	0.0309415053842091	S100A10/COL16A1/SDC4/THY1/KDR	5
GO:0086013	GO:0086013	membrane repolarization during cardiac muscle cell action potential	5/863	25/18862	0.00490445824073782	0.0396154180466845	0.0309415053842091	KCNE1/KCNQ1/KCNJ2/KCNN2/KCNH2	5
GO:0072028	GO:0072028	nephron morphogenesis	9/863	71/18862	0.00493420832886128	0.0397901701256692	0.0310779949799123	PBX1/GLI3/HOXB7/SIX1/SIX2/IRX2/SIX4/IRX1/HOXA11	9
GO:1903825	GO:1903825	organic acid transmembrane transport	15/863	155/18862	0.00503150577447182	0.0405081655373323	0.0316387831778213	SLC7A7/SLC43A2/SLC6A12/AQP9/ABCB1/THBS1/SLC38A3/RGS2/FOLR2/PDPN/SLC25A21/SLC7A2/SLC7A3/PRKAA2/SLC5A12	15
GO:0008037	GO:0008037	cell recognition	20/863	232/18862	0.00504706124603594	0.0405667889988757	0.0316845708594974	LGALS3/CATSPER1/CLEC7A/LBP/VCAN/ROBO2/ROBO1/FCN1/EPHB2/CATSPERB/NRCAM/COLEC12/FOLR2/CD209/EFNB3/CNTN4/C4BPA/EPHA3/IGHV2-70/DSCAM	20
GO:0001710	GO:0001710	mesodermal cell fate commitment	4/863	16/18862	0.00509479667520683	0.0406175416236408	0.0317242110473298	KLF4/DKK1/SIX2/HOXA11	4
GO:0002830	GO:0002830	positive regulation of type 2 immune response	4/863	16/18862	0.00509479667520683	0.0406175416236408	0.0317242110473298	CD86/NOD2/IL33/IDO1	4
GO:0044764	GO:0044764	multi-organism cellular process	4/863	16/18862	0.00509479667520683	0.0406175416236408	0.0317242110473298	CD4/CCR5/CTSL/SIGLEC1	4
GO:0045591	GO:0045591	positive regulation of regulatory T cell differentiation	4/863	16/18862	0.00509479667520683	0.0406175416236408	0.0317242110473298	LILRB2/BCL6/CR1/LILRB4	4
GO:0090594	GO:0090594	inflammatory response to wounding	4/863	16/18862	0.00509479667520683	0.0406175416236408	0.0317242110473298	GRN/HMOX1/ALOX5/CCR2	4
GO:0099054	GO:0099054	presynapse assembly	7/863	47/18862	0.00520875226635998	0.0412877299635271	0.0322476596728773	NLGN1/PCLO/PTPRD/NLGN4X/GPC6/SLITRK1/SLITRK6	7
GO:0032663	GO:0032663	regulation of interleukin-2 production	8/863	59/18862	0.0052125443294765	0.0412877299635271	0.0322476596728773	CLEC7A/CD86/NOD2/CD4/VSIG4/CR1/LILRB4/CCR2	8
GO:0045428	GO:0045428	regulation of nitric oxide biosynthetic process	8/863	59/18862	0.0052125443294765	0.0412877299635271	0.0322476596728773	TLR4/CLEC7A/ITGB2/CX3CR1/KLF4/IL10/AGXT2/PTGIS	8
GO:0048663	GO:0048663	neuron fate commitment	8/863	59/18862	0.0052125443294765	0.0412877299635271	0.0322476596728773	POU4F1/GLI3/SATB2/MYT1L/ESRP1/DLL1/SIX1/GLI2	8
GO:0050769	GO:0050769	positive regulation of neurogenesis	19/863	217/18862	0.00523914999992665	0.0413648187594853	0.032307869649518	TNFRSF1B/CX3CR1/ROBO2/ROBO1/LRP1/SERPINE2/CDH4/EPHB2/GLI3/SLIT2/NTRK2/DCT/PTPRD/CXCL12/EGR2/FZD3/DSCAM/SLITRK1/PTN	19
GO:1903792	GO:1903792	negative regulation of anion transport	19/863	217/18862	0.00523914999992665	0.0413648187594853	0.032307869649518	SLC43A2/KCNE1/LILRB1/APOA2/PID1/LRRK2/FFAR4/THBS1/RGS2/LEP/PRKG2/APOE/ENHO/TRH/CYP4F2/EGF/APOC1/ADIPOQ/SYT4	19
GO:1904064	GO:1904064	positive regulation of cation transmembrane transport	14/863	141/18862	0.00527266342562664	0.0415624899933238	0.0324622601834992	CTSS/KCNE1/KCNQ1/EPHB2/FGF14/ATP1B2/KCNJ2/TRDN/THY1/CCR2/TREM2/KCNH2/CXCL10/EDN3	14
GO:0021543	GO:0021543	pallium development	15/863	156/18862	0.00533857932814197	0.0419472026376284	0.0327627388592788	ROBO1/LRP1/MFSD2A/BCL2A1/GLI3/LHX6/DAB1/TMEM108/SLIT2/NTRK2/FEZ1/POU3F3/COL3A1/FGF13/NPY	15
GO:0032368	GO:0032368	regulation of lipid transport	15/863	156/18862	0.00533857932814197	0.0419472026376284	0.0327627388592788	ANXA2/CES1/APOA2/LRP1/THBS1/LEP/APOE/AVPR1B/AGTR1/C1QTNF1/TRH/CYP4F2/EGF/APOC1/ADIPOQ	15
GO:0001990	GO:0001990	regulation of systemic arterial blood pressure by hormone	6/863	36/18862	0.00541684629611153	0.0424261939134742	0.0331368535820645	CTSZ/CES1/ENPEP/AVPR1B/AGTR1/EDN3	6
GO:0071709	GO:0071709	membrane assembly	6/863	36/18862	0.00541684629611153	0.0424261939134742	0.0331368535820645	ANXA2/S100A10/NLGN1/EPHB2/PTPRD/NLGN4X	6
GO:0007249	GO:0007249	I-kappaB kinase/NF-kappaB signaling	23/863	282/18862	0.00545264429962662	0.0426384609267453	0.0333026441065082	S100A4/CASP1/LGALS1/TLR4/CD14/TNFSF10/SECTM1/CX3CR1/TLR8/HMOX1/NLRP12/NOD2/CD4/LY96/TICAM2/TLR7/GJA1/LILRB4/PRKD1/S100A12/LURAP1L/ADIPOQ/CLEC6A	23
GO:0016358	GO:0016358	dendrite development	20/863	234/18862	0.00554539305657912	0.0432324650173853	0.0337665892489555	NLGN1/LST1/PREX2/MFSD2A/CAMK1/LRRK2/CAMSAP2/EPHB2/SHANK2/DAB1/SDC2/PTPRD/APOE/BMP5/TMEFF1/PPFIA2/CSMD3/DSCAM/PRKG1/PTN	20
GO:0042102	GO:0042102	positive regulation of T cell proliferation	11/863	99/18862	0.00554655109453753	0.0432324650173853	0.0337665892489555	LILRB2/CD1D/CD86/CD4/VCAM1/LEP/CCR2/CD209/IGF2/CD276/EBI3	11
GO:0001909	GO:0001909	leukocyte mediated cytotoxicity	12/863	113/18862	0.00556387628512545	0.0432324650173853	0.0337665892489555	TYROBP/CD1D/ITGAM/LILRB1/FCGR2B/ULBP2/LEP/CD1B/CD1A/CD1E/AZGP1/KLRF2	12
GO:0030282	GO:0030282	bone mineralization	12/863	113/18862	0.00556387628512545	0.0432324650173853	0.0337665892489555	FGR/CCR1/SGMS2/ASGR2/SLC8A1/ALOX5/ROR2/LEP/TWIST1/IBSP/COL1A2/PTN	12
GO:0032409	GO:0032409	regulation of transporter activity	23/863	283/18862	0.00568687673123558	0.0440587960403399	0.0344119926564309	CTSS/PTAFR/KCNE1/NLGN1/APOA2/EPHB2/ABCB1/GJA1/FGF14/SGK1/SHANK2/ATP1B2/TRDN/TWIST1/NETO1/CCR2/TREM2/SHISA9/GSG1L/ADIPOQ/FGF12/PPARGC1A/FGF13	23
GO:0035637	GO:0035637	multicellular organismal signaling	18/863	203/18862	0.00568819455303593	0.0440587960403399	0.0344119926564309	TYMP/KCNE1/KCNQ1/SLC8A1/CACNA2D4/NFASC/GJA1/ATP1B2/KCNJ2/CACNA2D2/TRDN/NTRK2/KCNN2/KCNH2/TBX18/KCNJ12/SCN2A/FGF12	18
GO:0050953	GO:0050953	sensory perception of light stimulus	19/863	219/18862	0.00577413170663939	0.0441549720076621	0.0344871106119507	COL2A1/MYO7A/CACNA2D4/RORB/COL1A1/RGS9BP/TGFBI/LAMC3/POU6F2/RIMS1/MFRP/SEMA5B/SIX3/LUM/RS1/VAX2/PCDH15/IRX5/SLITRK6	19
GO:0032515	GO:0032515	negative regulation of phosphoprotein phosphatase activity	8/863	60/18862	0.00577920368453913	0.0441549720076621	0.0344871106119507	LGALS3/PPP1R17/PHACTR3/ELFN2/PPP1R1C/PPP1R27/BOD1L2/PTN	8
GO:0032890	GO:0032890	regulation of organic acid transport	8/863	60/18862	0.00577920368453913	0.0441549720076621	0.0344871106119507	SLC43A2/THBS1/SLC38A3/RGS2/LEP/AVPR1B/TRH/CYP4F2	8
GO:0140115	GO:0140115	export across plasma membrane	8/863	60/18862	0.00577920368453913	0.0441549720076621	0.0344871106119507	KCNE1/KCNQ1/SLC8A1/ABCB1/GJA1/ATP1B2/ATP12A/KCNH2	8
GO:1903670	GO:1903670	regulation of sprouting angiogenesis	8/863	60/18862	0.00577920368453913	0.0441549720076621	0.0344871106119507	KLF4/IL10/ALOX5/BMPER/THBS1/FUT1/ADAMTS9/DLL1	8
GO:0031668	GO:0031668	cellular response to extracellular stimulus	20/863	235/18862	0.00580932233491555	0.0441549720076621	0.0344871106119507	CD68/UPP1/HMOX1/VDR/PDK4/CDKN1A/MFSD2A/VCAM1/CDKN2B/LRRK2/PENK/KIF26A/COL1A1/SLC38A3/LEP/PRKD1/FOLR2/PRKAA2/POSTN/PTN	20
GO:0010460	GO:0010460	positive regulation of heart rate	5/863	26/18862	0.00584733620842456	0.0441549720076621	0.0344871106119507	KCNQ1/NMU/HEY2/ADM/EDN3	5
GO:0019883	GO:0019883	antigen processing and presentation of endogenous antigen	5/863	26/18862	0.00584733620842456	0.0441549720076621	0.0344871106119507	CD1D/CD1B/CD1A/CD1E/AZGP1	5
GO:0021602	GO:0021602	cranial nerve morphogenesis	5/863	26/18862	0.00584733620842456	0.0441549720076621	0.0344871106119507	MAFB/EPHB2/GLI3/EGR2/SIX1	5
GO:0021772	GO:0021772	olfactory bulb development	5/863	26/18862	0.00584733620842456	0.0441549720076621	0.0344871106119507	ROBO2/ROBO1/LRRK2/SLIT2/FUT1	5
GO:0034114	GO:0034114	regulation of heterotypic cell-cell adhesion	5/863	26/18862	0.00584733620842456	0.0441549720076621	0.0344871106119507	KLF4/IL1RN/IL10/THY1/ADIPOQ	5
GO:0050926	GO:0050926	regulation of positive chemotaxis	5/863	26/18862	0.00584733620842456	0.0441549720076621	0.0344871106119507	ARTN/CXCL12/NTRK3/F7/KDR	5
GO:0051953	GO:0051953	negative regulation of amine transport	5/863	26/18862	0.00584733620842456	0.0441549720076621	0.0344871106119507	SLC43A2/RGS2/LEP/TRH/SYT4	5
GO:0060142	GO:0060142	regulation of syncytium formation by plasma membrane fusion	5/863	26/18862	0.00584733620842456	0.0441549720076621	0.0344871106119507	CAPN2/TYROBP/CAMK1/TREM2/CXCL10	5
GO:0001913	GO:0001913	T cell mediated cytotoxicity	7/863	48/18862	0.00586271400713604	0.0441549720076621	0.0344871106119507	CD1D/LILRB1/FCGR2B/CD1B/CD1A/CD1E/AZGP1	7
GO:0002762	GO:0002762	negative regulation of myeloid leukocyte differentiation	7/863	48/18862	0.00586271400713604	0.0441549720076621	0.0344871106119507	MAFB/TLR4/LILRB3/LILRB1/LILRB4/ADIPOQ/C1QC	7
GO:0060688	GO:0060688	regulation of morphogenesis of a branching structure	7/863	48/18862	0.00586271400713604	0.0441549720076621	0.0344871106119507	FGF7/LRRK2/SULF1/HOXB7/SIX1/SIX2/SIX4	7
GO:0070839	GO:0070839	metal ion export	7/863	48/18862	0.00586271400713604	0.0441549720076621	0.0344871106119507	SLC11A1/KCNE1/KCNQ1/SLC8A1/ATP1B2/ATP12A/KCNH2	7
GO:0006720	GO:0006720	isoprenoid metabolic process	14/863	143/18862	0.00596571963200003	0.0448618456375708	0.0350392121750341	SCPEP1/APOA2/LRP1/SDC4/SDC2/EGFR/APOB/APOE/ADH1A/CYP27C1/DHRS9/CYP2C9/CYP2C18/GPC6	14
GO:0043266	GO:0043266	regulation of potassium ion transport	11/863	100/18862	0.00598179907888353	0.0449138757791209	0.0350798501635823	KCNE1/KCNQ1/ATP1B2/KCNJ2/NETO1/TREM2/KCNN2/KCNH2/ADCYAP1/VIP/EDN3	11
GO:1905952	GO:1905952	regulation of lipid localization	17/863	189/18862	0.006154830760873	0.0461424085941289	0.0360393920940865	MSR1/ANXA2/CES1/APOA2/LRP1/THBS1/LEP/APOB/APOE/AVPR1B/AGTR1/C1QTNF1/TRH/CYP4F2/EGF/APOC1/ADIPOQ	17
GO:1904994	GO:1904994	regulation of leukocyte adhesion to vascular endothelial cell	6/863	37/18862	0.00622019433741379	0.0465612409715112	0.0363665198867198	PTAFR/ITGB2/KLF4/SELE/ALOX5/CXCL12	6
GO:0018108	GO:0018108	peptidyl-tyrosine phosphorylation	28/863	369/18862	0.00628833188061332	0.0467335663250366	0.0365011140956628	NCF1/FGR/HCK/CLEC7A/ITGB2/NOD2/CD4/LILRA5/FGF7/CSPG4/EPHB2/PDGFRA/ROR2/LILRB4/IL31RA/LEP/EGFR/THY1/NTRK2/NTRK3/TREM2/IGF2/EGF/IL22RA2/KDR/ADIPOQ/EPHA3/PRLR	28
GO:0006029	GO:0006029	proteoglycan metabolic process	10/863	87/18862	0.006314477590618	0.0467335663250366	0.0365011140956628	COL2A1/VCAN/SGSH/CHST15/SULF2/CSPG4/SULF1/CYTL1/FOXL1/BGN	10
GO:0045444	GO:0045444	fat cell differentiation	19/863	221/18862	0.00635301628153285	0.0467335663250366	0.0365011140956628	ZNF385A/MAFB/KLF4/CEBPB/SORT1/RUNX1T1/ALOX5/FFAR4/ZFPM2/PDGFRA/FFAR2/RGS2/CCND1/LEP/EGR2/SIX1/ADIPOQ/PPARGC1A/GDF6	19
GO:0003170	GO:0003170	heart valve development	8/863	61/18862	0.00639153329090231	0.0467335663250366	0.0365011140956628	TNFRSF1B/ROBO2/ROBO1/SLIT2/TWIST1/ADAMTS9/HEY2/TBX20	8
GO:0032623	GO:0032623	interleukin-2 production	8/863	61/18862	0.00639153329090231	0.0467335663250366	0.0365011140956628	CLEC7A/CD86/NOD2/CD4/VSIG4/CR1/LILRB4/CCR2	8
GO:0080164	GO:0080164	regulation of nitric oxide metabolic process	8/863	61/18862	0.00639153329090231	0.0467335663250366	0.0365011140956628	TLR4/CLEC7A/ITGB2/CX3CR1/KLF4/IL10/AGXT2/PTGIS	8
GO:0002888	GO:0002888	positive regulation of myeloid leukocyte mediated immunity	4/863	17/18862	0.0064243164803334	0.0467335663250366	0.0365011140956628	PTAFR/ITGB2/TYROBP/ITGAM	4
GO:0007379	GO:0007379	segment specification	4/863	17/18862	0.0064243164803334	0.0467335663250366	0.0365011140956628	MAFB/DLL1/IRX2/IRX1	4
GO:0021534	GO:0021534	cell proliferation in hindbrain	4/863	17/18862	0.0064243164803334	0.0467335663250366	0.0365011140956628	C5AR1/ZNF423/EGF/GLI2	4
GO:0030889	GO:0030889	negative regulation of B cell proliferation	4/863	17/18862	0.0064243164803334	0.0467335663250366	0.0365011140956628	TYROBP/IL10/FCGR2B/MNDA	4
GO:0032332	GO:0032332	positive regulation of chondrocyte differentiation	4/863	17/18862	0.0064243164803334	0.0467335663250366	0.0365011140956628	GLI3/ACVRL1/GDF6/HOXA11	4
GO:0034374	GO:0034374	low-density lipoprotein particle remodeling	4/863	17/18862	0.0064243164803334	0.0467335663250366	0.0365011140956628	APOA2/APOB/APOE/AGTR1	4
GO:0045342	GO:0045342	MHC class II biosynthetic process	4/863	17/18862	0.0064243164803334	0.0467335663250366	0.0365011140956628	SLC11A1/TLR4/IL10/IL33	4
GO:0060192	GO:0060192	negative regulation of lipase activity	4/863	17/18862	0.0064243164803334	0.0467335663250366	0.0365011140956628	SORT1/APOA2/RGS2/APOC1	4
GO:0072079	GO:0072079	nephron tubule formation	4/863	17/18862	0.0064243164803334	0.0467335663250366	0.0365011140956628	SIX1/IRX2/SIX4/IRX1	4
GO:0072567	GO:0072567	chemokine (C-X-C motif) ligand 2 production	4/863	17/18862	0.0064243164803334	0.0467335663250366	0.0365011140956628	TLR4/KLF4/LRP1/POSTN	4
GO:0097094	GO:0097094	craniofacial suture morphogenesis	4/863	17/18862	0.0064243164803334	0.0467335663250366	0.0365011140956628	GLI3/TWIST1/FREM1/MMP16	4
GO:1900424	GO:1900424	regulation of defense response to bacterium	4/863	17/18862	0.0064243164803334	0.0467335663250366	0.0365011140956628	SIGLEC16/GRN/NOD2/SPINK5	4
GO:2000341	GO:2000341	regulation of chemokine (C-X-C motif) ligand 2 production	4/863	17/18862	0.0064243164803334	0.0467335663250366	0.0365011140956628	TLR4/KLF4/LRP1/POSTN	4
GO:0014812	GO:0014812	muscle cell migration	11/863	101/18862	0.00644344681838281	0.046803288519305	0.0365555704097881	S100A11/LRP1/SLIT2/IGFBP3/SEMA6D/SIX1/ADIPOQ/SIX4/PPARGC1A/PRKG1/POSTN	11
GO:0032330	GO:0032330	regulation of chondrocyte differentiation	7/863	49/18862	0.00657609431303935	0.0476256874694711	0.0371979026834132	GLI3/NKX3-2/ACVRL1/SIX2/GLI2/GDF6/HOXA11	7
GO:0072132	GO:0072132	mesenchyme morphogenesis	7/863	49/18862	0.00657609431303935	0.0476256874694711	0.0371979026834132	ROBO2/ROBO1/TWIST1/HEY2/ACVRL1/BMP5/TBX20	7
GO:0060485	GO:0060485	mesenchyme development	23/863	287/18862	0.0067085921049729	0.0485136092782923	0.0378914113924723	S100A4/GLIPR2/ROBO2/ROBO1/DLL3/ZNF703/ZFPM2/COL1A1/TWIST1/SEMA6D/HEY2/ACVRL1/BMP5/PDPN/SEMA5B/SIX1/SIX2/EPHA3/EDNRA/SIX4/FOXF2/EDN3/TBX20	23
GO:0023061	GO:0023061	signal release	34/863	475/18862	0.00682334238458643	0.0492292353222422	0.0384503490027195	STX11/NLGN1/LILRB1/IL1RN/SYT17/LRP1/NMU/LRRK2/ALOX5/FFAR4/PCLO/GJA1/FFAR2/RPH3A/CACNA2D2/LEP/EGFR/CXCL12/ADM/ENHO/AGTR1/C1QTNF1/TRH/RIMS1/GAD1/CHRNB4/CADPS2/PPFIA2/APBA1/ADIPOQ/ADCYAP1/VIP/EDN3/SYT4	34
GO:1903532	GO:1903532	positive regulation of secretion by cell	22/863	271/18862	0.00682763206590347	0.0492292353222422	0.0384503490027195	PTAFR/FGR/TLR4/ITGB2/ITGAM/NLGN1/LRP1/NMU/SDC4/FFAR4/GJA1/LEP/EGFR/CXCL12/TREM2/C1QTNF1/TRH/CADPS2/ADCYAP1/VIP/EDN3/SYT4	22
GO:0007263	GO:0007263	nitric oxide mediated signal transduction	5/863	27/18862	0.0069108885035458	0.0495381379135747	0.0386916164602949	FPR1/THBS1/EGFR/APOE/GUCY1A2	5
GO:0010955	GO:0010955	negative regulation of protein processing	5/863	27/18862	0.0069108885035458	0.0495381379135747	0.0386916164602949	CTSZ/IL1R2/SERPINE2/LRRK2/THBS1	5
GO:0045671	GO:0045671	negative regulation of osteoclast differentiation	5/863	27/18862	0.0069108885035458	0.0495381379135747	0.0386916164602949	MAFB/TLR4/LILRB3/LILRB1/LILRB4	5
GO:1903318	GO:1903318	negative regulation of protein maturation	5/863	27/18862	0.0069108885035458	0.0495381379135747	0.0386916164602949	CTSZ/IL1R2/SERPINE2/LRRK2/THBS1	5
GO:0071887	GO:0071887	leukocyte apoptotic process	11/863	102/18862	0.00693255626159644	0.0496209100008866	0.0387562653548795	LGALS3/SLC46A2/LILRB1/NOD2/BCL6/IL10/GIMAP8/GLI3/CTSL/CXCL12/IDO1	11
GO:0045089	GO:0045089	positive regulation of innate immune response	19/863	223/18862	0.0069783863254704	0.0498761343349583	0.0389556075679934	FCER1G/TLR4/CLEC4A/HCK/TYROBP/CD1D/TLR8/LBP/NLRC4/NOD2/FCN1/AIM2/MNDA/FFAR2/CLEC10A/FPR2/CD209/CLEC4E/CLEC6A	19
GO:0018212	GO:0018212	peptidyl-tyrosine modification	28/863	372/18862	0.00699484257472638	0.0499209798309802	0.0389906340103494	NCF1/FGR/HCK/CLEC7A/ITGB2/NOD2/CD4/LILRA5/FGF7/CSPG4/EPHB2/PDGFRA/ROR2/LILRB4/IL31RA/LEP/EGFR/THY1/NTRK2/NTRK3/TREM2/IGF2/EGF/IL22RA2/KDR/ADIPOQ/EPHA3/PRLR	28
