# Supplementary material for: Identification and Validation of a Prognostic Risk-Scoring Model Based on Ferroptosis-Associated Cluster in Acute Myeloid Leukemia
Source: Front Cell Dev Biol. 2022 Jan 21;9:800267. doi: 10.3389/fcell.2021.800267 (PMC8814441; doi:10.3389/fcell.2021.800267)
Supplement: Supplementary file 8 [file DataSheet2.CSV]

	ID	Description	GeneRatio	BgRatio	pvalue	p.adjust	qvalue	geneID	Count
GO:0005201	GO:0005201	extracellular matrix structural constituent	37/841	170/18337	0.00000000000000145284604022824	0.00000000000115937114010213	0.000000000000972642191142271	FGL2/COL2A1/VCAN/CD4/COL16A1/COL14A1/COL6A3/COL8A1/FBLN1/COL9A2/MXRA5/THBS1/COL1A1/COL12A1/PODN/FRAS1/FBLN5/LAMB3/TGFBI/COL4A2/COL15A1/COL4A1/MFAP2/FMOD/TINAGL1/LAMA4/COL21A1/COL5A1/ADIPOQ/BGN/COL1A2/COL3A1/LUM/LAMB4/COL6A5/POSTN/DPT	37
GO:0030020	GO:0030020	extracellular matrix structural constituent conferring tensile strength	16/841	41/18337	0.0000000000116835056766511	0.0000000046617187649838	0.00000000391089979492112	COL2A1/COL16A1/COL14A1/COL6A3/COL8A1/COL9A2/COL1A1/COL12A1/COL4A2/COL15A1/COL4A1/COL21A1/COL5A1/COL1A2/COL3A1/COL6A5	16
GO:0038187	GO:0038187	pattern recognition receptor activity	12/841	23/18337	0.0000000000679804169084143	0.0000000180827908976382	0.0000000151703667206146	PTAFR/TLR4/CD14/MARCO/CLEC7A/TLR8/NOD2/LY96/FCN1/TLR7/COLEC12/CLEC4E	12
GO:0043394	GO:0043394	proteoglycan binding	12/841	36/18337	0.0000000362221166307358	0.00000586784568685176	0.00000492276725608458	CTSB/CTSS/COL2A1/LRP1/THBS1/HPSE2/SLIT2/CTSL/APOE/FST/COL5A1/PTN	12
GO:0001540	GO:0001540	amyloid-beta binding	18/841	84/18337	0.0000000367659504188706	0.00000586784568685176	0.00000492276725608458	MSR1/TLR4/LILRB2/MARCO/CST3/ITGB2/ITGAM/NLGN1/LRP1/FCGR2B/EPHB2/C1QA/LDLRAD3/FPR2/APOE/TREM2/BCHE/APBA1	18
GO:0140375	GO:0140375	immune receptor activity	23/841	136/18337	0.00000005596340375159	0.00000744313269896147	0.00000624433768175636	FCER1G/C5AR1/CCR1/LILRB2/CX3CR1/IL13RA1/LILRB1/FPR1/CD4/C3AR1/IL1R2/FCGR1B/CR1/FCGR2B/CCR5/IL31RA/FPR2/GFRA1/CCR2/IL22RA2/EBI3/LIFR/PRLR	23
GO:0048407	GO:0048407	platelet-derived growth factor binding	7/841	11/18337	0.000000116924244085901	0.0000133293638257927	0.000011182529208817	COL2A1/PDGFRA/COL1A1/COL4A1/COL5A1/COL1A2/COL3A1	7
GO:0030246	GO:0030246	carbohydrate binding	32/841	267/18337	0.000000685698495956963	0.0000683984249717071	0.0000573821372932406	LGALS3/SIGLEC16/SIGLEC7/HK3/LGALS1/SIGLEC9/CLEC4A/FBP1/CLEC7A/SIGLEC11/LGALS2/VCAN/ASGR2/CD93/FCN1/CLEC1A/SELE/CLEC10A/REG4/COLEC12/FREM1/SIGLEC1/CD209/MRC1/SIGLEC5/KLRG2/GALNT18/GALNT13/CLEC4E/CD207/CLEC6A/KLRF2	32
GO:0048018	GO:0048018	receptor ligand activity	47/841	486/18337	0.00000118926623525956	0.000102180327776048	0.000085723108383546	TYMP/LGALS3/TNFSF10/SECTM1/BMP3/GRN/CXCL16/TNFSF12/NAMPT/IL1RN/FGF7/IL10/CCL18/PENK/FGF14/TNFSF15/CCL22/LEP/CCL23/FLRT2/ARTN/SEMA6D/CXCL12/ADM/FLRT3/ENHO/DKK1/BMP5/IGF2/TRH/CXCL10/IL36A/CCL24/SEMA5B/EGF/EBI3/ADIPOQ/IL33/PDYN/ADCYAP1/FGF12/VIP/FGF13/EDN3/GDF6/PTN/NPY	47
GO:0038024	GO:0038024	cargo receptor activity	15/841	75/18337	0.00000128045523528882	0.000102180327776048	0.000085723108383546	CD163/MSR1/CD5L/MARCO/ITGB2/ITGAM/CXCL16/ASGR2/LRP1/CFI/FPR2/CD163L1/COLEC12/FOLR2/MRC1	15
GO:0071723	GO:0071723	lipopeptide binding	6/841	10/18337	0.00000163876647699214	0.000111394094349401	0.0000934529006809379	CD14/CD1D/LBP/CD1B/CD1A/CD1E	6
GO:0030546	GO:0030546	signaling receptor activator activity	47/841	492/18337	0.00000167509916314889	0.000111394094349401	0.0000934529006809379	TYMP/LGALS3/TNFSF10/SECTM1/BMP3/GRN/CXCL16/TNFSF12/NAMPT/IL1RN/FGF7/IL10/CCL18/PENK/FGF14/TNFSF15/CCL22/LEP/CCL23/FLRT2/ARTN/SEMA6D/CXCL12/ADM/FLRT3/ENHO/DKK1/BMP5/IGF2/TRH/CXCL10/IL36A/CCL24/SEMA5B/EGF/EBI3/ADIPOQ/IL33/PDYN/ADCYAP1/FGF12/VIP/FGF13/EDN3/GDF6/PTN/NPY	47
GO:0005178	GO:0005178	integrin binding	21/841	142/18337	0.00000205794570997896	0.000126326205889478	0.000105980038181913	ITGB2/ITGAM/ITGAX/COL16A1/VCAM1/THBS1/EGFR/THY1/ESM1/FBLN5/TGFBI/CXCL12/ADAMTS5/S1PR3/IGF2/IBSP/COL5A1/KDR/COL3A1/ITGBL1/PTN	21
GO:0033691	GO:0033691	sialic acid binding	8/841	22/18337	0.00000341066260252394	0.000172815735679421	0.000144981938915858	SIGLEC16/SIGLEC7/SIGLEC9/SIGLEC11/FCN1/SELE/SIGLEC5/ADIPOQ	8
GO:0042277	GO:0042277	peptide binding	34/841	315/18337	0.00000341511991051066	0.000172815735679421	0.000144981938915858	MSR1/CRIP1/TLR4/CD14/LILRB2/MARCO/CST3/ITGB2/CD1D/ITGAM/NLGN1/LBP/NOD2/LRP1/GUCY2C/FCGR2B/EPHB2/C1QA/NPFFR1/LDLRAD3/FPR2/CD1B/CD1A/ENPEP/CD209/APOE/TREM2/AVPR1B/VIPR2/BCHE/EBI3/APBA1/CD1E/PRLR	34
GO:0019864	GO:0019864	IgG binding	6/841	11/18337	0.00000346497715647961	0.000172815735679421	0.000144981938915858	FCER1G/FCGR2C/FCGR2A/FCGR3A/FCGR1B/FCGR2B	6
GO:0019838	GO:0019838	growth factor binding	20/841	137/18337	0.00000438811635134368	0.000205983344021897	0.000172807554145794	COL2A1/IL1RN/SORT1/IL1R2/PDGFRA/THBS1/COL1A1/EGFR/ESM1/NTRK2/IGFBP3/NTRK3/COL4A1/ACVRL1/COL5A1/KDR/LIFR/COL1A2/COL3A1/PTN	20
GO:0019865	GO:0019865	immunoglobulin binding	8/841	24/18337	0.00000722796330211401	0.000320439706393721	0.000268829512289153	FCER1G/LGALS3/FCGR2C/FCGR2A/CD4/FCGR3A/FCGR1B/FCGR2B	8
GO:0033218	GO:0033218	amide binding	37/841	391/18337	0.0000260047192761325	0.00109219820959757	0.000916288169508049	PSAP/MSR1/CRIP1/TLR4/CD14/LILRB2/MARCO/CST3/ITGB2/CD1D/ITGAM/NLGN1/LBP/NOD2/LRP1/GUCY2C/FCGR2B/EPHB2/C1QA/NPFFR1/LDLRAD3/FPR2/CD1B/CD1A/ENPEP/FOLR2/CD209/FKBP10/APOE/TREM2/AVPR1B/VIPR2/BCHE/EBI3/APBA1/CD1E/PRLR	37
GO:0031406	GO:0031406	carboxylic acid binding	22/841	184/18337	0.000038250419611541	0.00152619174250049	0.00128038246699685	SIGLEC16/SIGLEC7/PSAP/SIGLEC9/SIGLEC11/VDR/ALOX5AP/FCN1/S100A9/CPS1/SELE/FFAR4/S100A8/FOLR2/SIGLEC5/CYP27C1/GAD1/NR2F2/CYP4F11/APOC1/ADIPOQ/TDO2	22
GO:0050786	GO:0050786	RAGE receptor binding	5/841	10/18337	0.000041673411360924	0.00158358963171511	0.00132853582082946	S100A4/FPR1/S100A9/S100A8/S100A12	5
GO:0055102	GO:0055102	lipase inhibitor activity	6/841	18/18337	0.000105552559245713	0.00382867919445812	0.00321203003254896	ANXA2/ANXA2P2/ANXA5/APOA2/SCGB1A1/APOC1	6
GO:0004875	GO:0004875	complement receptor activity	5/841	12/18337	0.000121266125155582	0.00420740729887627	0.00352975998164531	C5AR1/FPR1/C3AR1/CR1/FPR2	5
GO:0005539	GO:0005539	glycosaminoglycan binding	24/841	228/18337	0.000134613464409212	0.00447589769160631	0.00375500716509908	VCAN/SGSH/NOD2/SULF2/CRISPLD2/FGF7/SERPINE2/SULF1/THBS1/CCL23/SLIT2/REG4/APOB/APOE/TREM2/ADAMTS5/CXCL10/MMP7/COL5A1/BGN/ADAMTS3/ADAMTS15/POSTN/PTN	24
GO:0019955	GO:0019955	cytokine binding	17/841	136/18337	0.000164295614563324	0.0052443160168613	0.00439966361525364	TNFRSF1B/CCR1/CX3CR1/IL13RA1/IL1RN/CD4/IL1R2/CCR5/THBS1/IL31RA/CCR2/ACVRL1/PDPN/IL22RA2/EBI3/LIFR/PRLR	17
GO:0050840	GO:0050840	extracellular matrix binding	10/841	55/18337	0.000174660582273168	0.0053607363328457	0.00449733321156822	LGALS3/CTSS/LGALS1/THBS1/SLIT2/TGFBI/ADAMTS5/TINAGL1/BGN/ADAMTS15	10
GO:0004859	GO:0004859	phospholipase inhibitor activity	5/841	13/18337	0.000189626906878925	0.00560452858108822	0.00470186014717334	ANXA2/ANXA2P2/ANXA5/SCGB1A1/APOC1	5
GO:0030506	GO:0030506	ankyrin binding	6/841	20/18337	0.000203684261838128	0.00580500146238665	0.00487004475673118	SLC8A1/CDH1/NRCAM/RHAG/SPTB/RHCG	6
GO:0005044	GO:0005044	scavenger receptor activity	9/841	47/18337	0.000243673025152059	0.00670520945073598	0.0056252647548715	CD163/MSR1/CD5L/MARCO/CXCL16/LRP1/CFI/CD163L1/COLEC12	9
GO:0001848	GO:0001848	complement binding	6/841	21/18337	0.000274155636769194	0.00729253993806056	0.00611799947316517	C5AR1/ITGB2/ITGAM/VSIG4/CD93/CR1	6
GO:0015026	GO:0015026	coreceptor activity	9/841	48/18337	0.000287856366530828	0.0074099800158581	0.00621652458789836	CD86/LRP1/CD4/LY96/CSPG4/CCR5/ROR2/GPC6/IGSF1	9
GO:0004222	GO:0004222	metalloendopeptidase activity	14/841	107/18337	0.000377490401186986	0.00941366687960045	0.00789749655114878	MMP19/ADAMDEC1/PAPPA/ADAMTS2/ADAMTS9/ADAMTS5/TLL2/MMP7/TRABD2B/ADAMTS3/MMP13/MMP16/ADAMTS18/ADAMTS15	14
GO:0001846	GO:0001846	opsonin binding	5/841	15/18337	0.000409779403711227	0.00990921103519877	0.00831322809442872	ITGB2/ITGAM/VSIG4/CD93/CR1	5
GO:0004896	GO:0004896	cytokine receptor activity	13/841	97/18337	0.000477742739513052	0.0112129031215122	0.00940694682137155	CCR1/CX3CR1/IL13RA1/CD4/IL1R2/CCR5/IL31RA/GFRA1/CCR2/IL22RA2/EBI3/LIFR/PRLR	13
GO:0001530	GO:0001530	lipopolysaccharide binding	7/841	32/18337	0.00051216001973917	0.0116772484500531	0.00979650443771766	PTAFR/TLR4/CD14/LBP/LY96/TREM2/TRIL	7
GO:0046906	GO:0046906	tetrapyrrole binding	17/841	150/18337	0.000529186513897878	0.0116967314141937	0.0098128494650141	FLVCR2/HMOX1/TCN2/CYBB/HBG2/PTGIS/GUCY1A2/CYP27C1/CYP4F2/CYP39A1/CYP4F11/CYP46A1/CYP2C9/CYP2C18/TDO2/IDO1/NGB	17
GO:0004175	GO:0004175	endopeptidase activity	36/841	438/18337	0.000542329652036549	0.0116967314141937	0.0098128494650141	CTSZ/CAPN2/CTSB/CTSS/CASP1/CD5L/CASP5/CTSD/KLK1/C2/CFI/CPS1/MMP19/ADAMDEC1/PAPPA/F10/ADAMTS2/CTSL/CTSE/ADAMTS9/ADAMTS5/PRSS3P2/CTSV/TLL2/MMP7/TRABD2B/F7/CASP12/PGA3/ADAMTS3/TMPRSS11F/MMP13/MMP16/ADAMTS18/ADAMTS15/PRSS48	36
GO:0020037	GO:0020037	heme binding	16/841	140/18337	0.000695969622730363	0.0146153620773376	0.0122614038796817	FLVCR2/HMOX1/CYBB/HBG2/PTGIS/GUCY1A2/CYP27C1/CYP4F2/CYP39A1/CYP4F11/CYP46A1/CYP2C9/CYP2C18/TDO2/IDO1/NGB	16
GO:0016176	GO:0016176	superoxide-generating NADPH oxidase activator activity	4/841	10/18337	0.000738851800115257	0.0151180445254353	0.0126831240181728	NCF1/NCF1C/NCF2/NCF1B	4
GO:0004864	GO:0004864	protein phosphatase inhibitor activity	8/841	44/18337	0.000772217847066765	0.0152236054437768	0.0127716832373593	LGALS3/PPP1R17/PHACTR3/ELFN2/PPP1R1C/PPP1R27/BOD1L2/PTN	8
GO:0008484	GO:0008484	sulfuric ester hydrolase activity	5/841	17/18337	0.000782165191973495	0.0152236054437768	0.0127716832373593	STS/SGSH/SULF2/SULF1/ARSF	5
GO:1901681	GO:1901681	sulfur compound binding	24/841	260/18337	0.000926601871416879	0.0176054355569207	0.0147698944917578	CHST15/LRP1/CRISPLD2/FGF7/SERPINE2/THBS1/TKTL2/HPSE2/CCL23/SLIT2/REG4/APOB/APOE/ADAMTS5/CXCL10/OGDHL/MMP7/PRMT8/FST/COL5A1/ADAMTS3/ADAMTS15/POSTN/PTN	24
GO:0005518	GO:0005518	collagen binding	10/841	68/18337	0.00101519916264661	0.0188402077160928	0.015805793572662	CTSB/CTSS/COL14A1/THBS1/PODN/CTSL/TGFBI/C1QTNF1/MMP13/LUM	10
GO:0019212	GO:0019212	phosphatase inhibitor activity	8/841	47/18337	0.00121379705134375	0.0219527751252814	0.018417049175147	LGALS3/PPP1R17/PHACTR3/ELFN2/PPP1R1C/PPP1R27/BOD1L2/PTN	8
GO:0005125	GO:0005125	cytokine activity	22/841	235/18337	0.00123793844691436	0.0219527751252814	0.018417049175147	TNFSF10/SECTM1/BMP3/GRN/CXCL16/TNFSF12/NAMPT/IL1RN/IL10/CCL18/TNFSF15/CCL22/CCL23/CXCL12/BMP5/CXCL10/IL36A/CCL24/EBI3/ADIPOQ/IL33/GDF6	22
GO:0005537	GO:0005537	mannose binding	5/841	19/18337	0.00136172030365541	0.023559422933557	0.019764929410028	CLEC4A/CD209/MRC1/CD207/CLEC6A	5
GO:0033293	GO:0033293	monocarboxylic acid binding	10/841	71/18337	0.0014250930969381	0.023559422933557	0.019764929410028	PSAP/VDR/ALOX5AP/S100A9/FFAR4/S100A8/CYP27C1/NR2F2/CYP4F11/APOC1	10
GO:0008201	GO:0008201	heparin binding	17/841	164/18337	0.00144542312783119	0.023559422933557	0.019764929410028	CRISPLD2/FGF7/SERPINE2/THBS1/CCL23/SLIT2/REG4/APOB/APOE/ADAMTS5/CXCL10/MMP7/COL5A1/ADAMTS3/ADAMTS15/POSTN/PTN	17
GO:0001968	GO:0001968	fibronectin binding	6/841	28/18337	0.00144663123276227	0.023559422933557	0.019764929410028	CTSS/SDC4/FBLN1/THBS1/CTSL/IGFBP3	6
GO:0046790	GO:0046790	virion binding	4/841	12/18337	0.00161793437495278	0.0258222326242463	0.0216632897362098	ANXA2/ANXA2P2/SIGLEC1/CD209	4
GO:0004714	GO:0004714	transmembrane receptor protein tyrosine kinase activity	9/841	61/18337	0.00175014516145839	0.0269196284412853	0.0225839383836663	EPHB2/PDGFRA/ROR2/EGFR/NTRK2/NTRK3/EFNB3/KDR/EPHA3	9
GO:0043236	GO:0043236	laminin binding	6/841	29/18337	0.00175416125181307	0.0269196284412853	0.0225839383836663	LGALS3/CTSS/LGALS1/THBS1/SLIT2/TINAGL1	6
GO:0008237	GO:0008237	metallopeptidase activity	18/841	184/18337	0.00204551760614498	0.0305969445927418	0.0256689839875792	CPM/MMP19/ADAMDEC1/PAPPA/ADAMTS2/ENPEP/ADAMTS9/ADAMTS5/TLL2/MMP7/TRABD2B/CPXM2/ADAMTS3/MMP13/CPE/MMP16/ADAMTS18/ADAMTS15	18
GO:0071813	GO:0071813	lipoprotein particle binding	6/841	30/18337	0.0021088119706777	0.0305969445927418	0.0256689839875792	MSR1/APOA2/THBS1/COLEC12/APOE/TREM2	6
GO:0071814	GO:0071814	protein-lipid complex binding	6/841	30/18337	0.0021088119706777	0.0305969445927418	0.0256689839875792	MSR1/APOA2/THBS1/COLEC12/APOE/TREM2	6
GO:0008081	GO:0008081	phosphoric diester hydrolase activity	11/841	89/18337	0.00246740712773646	0.0351605515702445	0.02949757393309	PLD3/CCR1/HMOX1/SMPDL3A/PLD2/PDE1A/CCR5/PDE3A/PLCB4/PLCH1/EDNRA	11
GO:0030021	GO:0030021	extracellular matrix structural constituent conferring compression resistance	5/841	22/18337	0.00275110513838775	0.0385154719374285	0.0323121489938063	VCAN/PODN/FMOD/BGN/LUM	5
GO:0004065	GO:0004065	arylsulfatase activity	4/841	14/18337	0.00304028666454153	0.0411211653949855	0.0344981680401145	STS/SULF2/SULF1/ARSF	4
GO:0045028	GO:0045028	G protein-coupled purinergic nucleotide receptor activity	4/841	14/18337	0.00304028666454153	0.0411211653949855	0.0344981680401145	PTAFR/GPR34/P2RY13/GPR87	4
GO:0030547	GO:0030547	receptor inhibitor activity	7/841	43/18337	0.00316580898022085	0.0420172592621318	0.0352499365396595	IL1RN/LILRB4/DKK2/LYNX1/DKK1/FST/IGSF1	7
GO:0008083	GO:0008083	growth factor activity	16/841	162/18337	0.0032118456328196	0.0420172592621318	0.0352499365396595	TYMP/BMP3/GRN/FGF7/IL10/FGF14/ARTN/CXCL12/DKK1/BMP5/IGF2/EGF/FGF12/FGF13/GDF6/PTN	16
GO:0019199	GO:0019199	transmembrane receptor protein kinase activity	10/841	80/18337	0.00351358477622453	0.0452232363133415	0.0379395571762106	EPHB2/PDGFRA/ROR2/EGFR/NTRK2/NTRK3/EFNB3/ACVRL1/KDR/EPHA3	10
